# Supplementary material for: STING induces ZBP1-mediated necroptosis independently of TNFR1 and FADD
Source: Nature. 2025 Aug 20;647(8090):735–46. doi: 10.1038/s41586-025-09536-4 (PMC12629989; doi:10.1038/s41586-025-09536-4)
Supplement: Supplementary file 3 — Source Data for Supplementary Figs. 2–5 and 7. [file 41586_2025_9536_MOESM3_ESM.xlsx]

## Sheet: Supplementary Fig. 2
2b
Casp8E-KO/wt																				Casp8E-KO																				Casp8E-KO/wt
3.41	3.12	3.48	3.67	2.99	3.2	3.14	3.66	4.21	4.31	4.34	4.03	3.81	4.06	4.1	3.94	4.18	4.2	3.97	3.204	4.53	4.64	2.2	2.67	2.55	3.53	2.854	2.384	2.086	2.224	3.825	3.335	3.45	3.085	3.101	3.025	2.899	3.112	3.256	3.551	5.48	6.08	5.1	6.27	5.69	5.83	5.95	5.69	5.72	6.07
2c
Casp8E-KO/wt (n=9)												Casp8E-KO(n=12)												Casp8E-KO Tnfr1KO (n=12)												Casp8E-KO StingE-KO(n=9)
1.212	1.125	1.118	1.028	1.129	0.995	1.124	1.102	0.97				0.98	1.23	0.99	0.89	1.01	0.96	0.95	0.94	0.99	0.98	0.99	0.88	1.22	1.14	1.24	1.12	1.11	1.16	0.81	0.83	1.1	0.95	1.006	0.98	1.2	0.99	1.01	0.94	0.98	1.15	0.99	1.01	0.99	1.089
1.563	1.358	1.328	1.239	1.552	1.349	1.436	1.442	1.328				1.46	1.68	1.26	1.22	1.43	1.26	1.32	1.24	1.43	1.33	1.55	1.23	1.51	1.36	1.47	1.41	1.67	1.53	1.09	1.04	1.22	1.58	1.652	1.069	1.65	1.32	1.4	1.24	1.21	1.42	1.23	1.52	1.2	1.301
1.798	1.789	1.78	1.882	1.982	1.778	1.658	1.992	1.445				1.96	2.01	1.58	1.42	1.64	1.52	1.45	1.38	1.75	1.63	1.82	1.64	1.98	1.79	1.7	1.52	2.11	2	1.37	1.46	2.04	2.101	1.958	1.284	2	1.65	1.76	1.43	1.45	1.75	1.65	1.95	1.43	1.531
2.1	2.44	2.54	2.23	2.11	2.13	2.1	2.24	1.71				2.22	2.44	1.98	1.88	1.78	1.76	1.64	1.52	2.12	2	2.24	1.78	2.46	2.21	2	1.93	2.72	2.54	2.32	2.37	2.85	2.594	2.101	1.765	2.43	2.01	2.1	1.77	1.67	2.12	2.22	2	1.95	1.985
2.68	2.96	3	2.55	2.69	2.98	2.43	2.46	2.01				2.58	2.98	2.16	2.01	2.02	1.95	1.74	1.86	2.56	2.55	2.42	2.15	2.95	2.67	2.44	2.33	3.21	3.11	3.05	3.08	3.9	2.925	2.267	1.985	2.85	2.36	2.42	1.95	1.96	2.65	2.54	2.75	2.16	2.385
3.04	3.44	3.89	2.99	3.02	3.45	2.96	2.92	2.5				3.52	3.54	2.44	2.34	2.26	2.12	1.99	2.08	2.82	2.74	2.79	2.43	3.21	3.1	2.78	2.68	3.54	3.67	3.69	3.77	4.64	3.125	2.658	2.412	3.3	2.99	3.05	2.38	2.48	3.41	3.27	3.35	2.69	3.107
4.29	3.69	4.31	3.39	3.46	3.9	3.41	3.46	2.87				4.63	4.48	2.98	2.82	2.57	2.36	2.32	2.36	3.02	2.97	3.12	2.54	3.61	3.51	3.31	3.09	4	4.08	4.21	4.36	5.19	3.662	2.968	2.635	3.64	3.48	3.53	2.69	2.69	3.69	3.58	3.79	3.21	3.435
4.7	4.14	5.01	3.68	3.73	4.58	3.62	3.82	3.22				4.53	4.64	3.13	2.79	2.85	2.47	2.44	2.2	3.362	3.161	3.214	2.89	3.97	3.76	3.78	3.32	4.18	4.28	4.53	4.84	5.59	3.775	3.204	2.978	4.2	3.75	3.94	3.03	3.1	3.81	3.8	4.26	3.76	3.728
5.64	4.47	6.02	4.28	4	5.07	3.72	4	3.62						3.1									2.992	4.01	3.99	4.16	3.95	4.38	4.5	4.96	5.03	5.68	3.985	3.581	3.128	4.3	4.12	4.26	3.21	3.47	4.1	4.01	4.45	4.24	4.107
5.94	4.63	6.32	4.87	4.47	5.4	4.04	4.28	4.12																4.33	4.2	4	4.24	4.52	4.9	5.12	5.13	5.23	4.112	3.958	3.587	4.41	4.15	4.18	2.96	3.104	4.26	4.21	5.13	4.87	4.435
6.24	4.9	6.56	5.09	5.06	5.8	4.28	4.45	4.36																4.68	4.64	4	4.6	4.39	5.76	4.51	4.56		4.01	3.83	3.73	4.78	4.33	4.48			4.57	4.61	5.46	5.06	4.779
7.03	5.45	7.51	5.49	5.48	6.07	4.93	5.15	4.64																			4.68									4.73	4.32	4.53			4.713	4.788	5.65	5.37	4.875
7.53	5.56	7.86	5.82	5.87	6.54	5.33	5.47	5.02																																			6.21	5.93	5.218
8.11	6.14	8.75	6.06	6.11	6.83	5.76	6.15	5.44																																			6.078	5.649	6.035
2d
	Casp8E-KO/wt					Casp8E-KO					Casp8E-KOTnfr1KO					Casp8E-KO StingE-KO
TUNEL	1.92138	1.90287	1.3665	1.60191	1.63283	11.9152	9.02887	17.9604	9.60699	18.7522	7.45234	10.1162	16.7973	16.7817	7.91925	17.3778	13.5692	9.75149	8.24373	8.96004
pMLKL	2.66585	2.57069	2.52168	2.17563	2.75516	11.4387	11.8784	5.54684	8.08029	5.38837	5.30977	10.2995	5.30446	5.35764	8.70817	5.11448	7.2554	6.399	12.3375	6.00814
c-Casp3	1.50483	0.912931	1.56695	0.973291	1.17774	4.65119	3.45386	3.53963	5.04049	3.42775	4.97664	4.23175	3.23968	2.64163	2.92921	2.96864	3.5484	5.81875	4.4904	3.18858
2e
	Casp8E-KO/wt					Casp8E-KO					Casp8E-KOTnfr1KO					Casp8E-KO StingE-KO
CD45	7.26436	7.19646	8.99338	5.64232	6.03243	23.8115	17.0727	25.0747	14.2131	15.3309	20.2597	15.1509	11.807	12.6119	14.6704	11.7587	12.1513	13.0696	13.5615	10.7404
F4/80	7.63214	7.36322	9.11611	6.45987	7.46571	12.4651	24.8512	17.1517	18.0507	14.7749	12.7129	17.9133	18.2553	16.3337	16.5477	14.1808	19.5772	21.2582	13.9446	21.9293
STING	9.34062	8.36572	6.96058	8.78333	10.6656	43.9084	27.1093	37.786	41.0007		26.8871	32.9826	44.9651	36.5456	30.2068	16.9363	23.1255	19.2363	24.7728	28.3465
ZBP1	4.20705	5.21666	4.62452	4.30827	3.69896	29.8512	31.1255	27.8539	22.468	27.425	23.548	21.7533	16.2545	22.6708	16.7864	17.757	13.9298	23.6399	27.7198	22.9588
pSTAT1	2.66154	4.26529	4.40196	3.13138	2.78675	12.7377	10.3241	9.21395	9.12633	6.61158	11.3959	16.3044	8.29318	10.523	11.3816	8.63792	7.70234	8.0602	10.3776	10.8941
2f
	Casp8E-KO/wt(n=20)																				Casp8E-KO(n=20)																				Casp8E-KO Tnfr1-/-(n=20)
Spleen/Body weight %	0.547	0.658	0.392	0.319	0.527	0.326	0.403	0.475	0.385	0.428	0.439	0.421	0.557	0.417	0.431	0.381	0.401	0.344	0.51	0.464	0.706	0.841	0.909	0.899	0.588	0.482	0.383	0.596	0.629	0.671	1.034	0.837	0.84	0.841	0.713	0.806	0.793	0.931	0.9	0.952	0.897	0.884	0.875	0.919	0.683	1.008	0.443	0.439	0.899
Liver/Body weight %	2.19	3.289	2.353	2.073	2.46	2.436	2.218	2.654	2.57	2.241	2.702	2.298	2.698	2.244	2.328	2.262	2.408	2.469	2.357	2.432	2.208	2.371	3.773	2.622	3.529	3.796	3.812	3.819	3.943	3.979	4.002	3.765	3.958	4	3.793	3.805	3.339	3.794	3.599	4.146	3.91	3.75	3.775	3.632	3.645	4.034	3.104	3.07	3.728
[truncated: 42 more columns]

## Sheet: Supplementary Fig. 3
3a
	Casp8E-KO/wt Tnfr1KO Zbp1KO(n=8)																					Casp8E-KO Tnfr1KO Zbp1KO(n=7)																					Casp8E-KO/wt Tnfr1KO StingE-KO(n=11)
Spleen/ Body Weight Ratio (%)	0.390034	0.282472	0.31806	0.204064	0.318454	0.217323	0.227669	0.243789														0.240758	0.406247	0.389676	0.231223	0.282874	0.202561	0.302816															0.273636	0.313057	0.312209	0.335619	0.354108	0.31095	0.206068
3b
	Casp8E-KO/wt Tnfr1KO Zbp1KO(n=8)																					Casp8E-KO Tnfr1KO Zbp1KO(n=7)																					Casp8E-KO/wt Tnfr1KO StingE-KO(n=11)
Thymus/ Body Weight Ratio (%)	0.143278	0.327869	0.397575	0.170054	0.3503	0.165955	0.212491	0.247659														0.186393	0.335433	0.409919	0.173418	0.183036	0.183451	0.368426															0.290389	0.385301	0.27959	0.2637	0.318697	0.153728	0.139492
3c
	Casp8E-KO/wt Tnfr1KO Zbp1KO(n=8)																					Casp8E-KO Tnfr1KO Zbp1KO(n=7)																					Casp8E-KO/wt Tnfr1KO StingE-KO(n=11)
Liver/ Body Weight Ratio (%)	5.60376	4.66583	5.07405	4.96131	5.28104	5.19203	5.27434	5.55298														5.25784	5.77317	4.75709	5.17362	6.43122	5.61819	4.99647															5.46155	5.56278	5.452	4.86168	5.0688	4.13668	5.12634
[truncated: 25 more columns]

## Sheet: Supplementary Fig. 4 
4b
	Casp8E-KO/wt StingE-KO(n=4)				Casp8E-KO StingE-KO (n=4)				Casp8E-KO/wt StingKO(n=3)				Casp8E-KO StingKO(n=4)
Body Weight	6.021	6.277	6.458	6.406	3.069	3.851	4.203	4.394	6.114	6.118	5.73		5.808	6.513	4.789	4.893

## Sheet: Supplementary Fig. 5
CCL2				CCL3				CCL4				CCL5				CCL24				BAFF				CXCL1
Healthy Control	Pre-treatment	Post-treatment		Healthy Control	Pre-treatment	Post-treatment		Healthy Control	Pre-treatment	Post-treatment		Healthy Control	Pre-treatment	Post-treatment		Healthy Control	Pre-treatment	Post-treatment		Healthy Control	Pre-treatment	Post-treatment		Healthy Control	Pre-treatment	Post-treatment
62.3312	458.767	282.234		365.783	628.839	655.428		229.153	408.62	403.865		3205.33	12112.3	42224.8		821.265	215.596	213.509		690.105	1634.23	2072.76		0	120.356	0
55.1905	402.065	678.444		389.822	747.184	676.528		221.86	477.486	413.163		4852.16	14385.6	32044		226.725	167.092	222.317		618.214	2505.37	2100.78		2	0	5.66627
	688.13	246.678			1345.56	600.667			868.004	374.305			38812.2	41277.1			275.683	248.975			7820.38	1632.27			71.3091	5.66627
	814.426	891.106			580.953	524.378			594.414	353.531			11243.5	14199.1			783.855	261.701			1709.35	1399.31			277.094	0
	737.974	568.382			622.654	595.346			534.865	410.188			12285.1	21221			2217.94	238.454			1828.82	1959.66			29.9867	0
	2971.97	273.264			537.892	642.229			484.541	398.991			4397.83	13188.8			677.339	154.745			1540.37	1915.2			163.677	5.66627
		922.29				613.043				430.418				14919.9				399.433				1806.3				5.66627
		669.121				577.576				413.367				13100.5				493.71				1563.93				0
		727.035				586.97				463.376				36685.1				597.148				1595.03				5.66627
		873.834				592.639				481.75				17341.5				545.157				1814.46				97.7838
		933.849				651.63				454.023				15483.4				970.839				1903.88				35.6546
		896.705				663.551				422.733				8114.6				1361.61				2006.09				0
		873.768				670.876				410.084				13752.7				494.955				1975.9				0
		650.56				843.835				619.829				20922.5				980.404				2788.81				700.975
		1020.86				691.335				446.974				8177.19				655.067				2231.37				97.7838
		2393.34				500.235				400.207				30643.3				609.6				1092.76				202.388
		3447.43				519.773				574.63				25605.7				550.347				1042.38				524.427
		4468.43				618.822				467.497				37518.6				438.631				1926.07				0
		4159.28				700.61				545.318				16717.6				504.34				2053.64				200.049
		2408.21				542.959				408.585				5334.01				272.988				1940.43				0
CXCL2				CXCL5				CXCL9				CXCL10				CXCL11				IL-1α				IL-1β				IL-3
Healthy Control	Pre-treatment	Post-treatment		Healthy Control	Pre-treatment	Post-treatment		Healthy Control	Pre-treatment	Post-treatment		Healthy Control	Pre-treatment	Post-treatment		Healthy Control	Pre-treatment	Post-treatment		Healthy Control	Pre-treatment	Post-treatment		Healthy Control	Pre-treatment	Post-treatment		Healthy Control	Pre-treatment	Post-treatment
228.137	944.102	83.8482		57.8099	1711.88	187.492		938.083	1351.44	1351.44		95.5875	252.306	433.822		27.119	308.458	263.503		7.71858	14.5211	17.5914		1.59269	10.7875	7.75287		0	0	0
122.139	164.699	117.284		261.137	461.05	189.032		864.314	1627.49	1538		27.4544	296.228	638.755		34.5159	514.287	260.543		6.82155	19.9742	15.6878		0.796348	12.2636	8.67779		0	5.44398	0
	300.288	66.0228			647.744	109.207			3570.87	1189.04			263.231	775.453			424.621	186.676			55.928	12.9211			40.0692	5.178			76.332	0
	2157.55	167.798			4590.97	617.606			1502.48	1146.74			78.5111	398.916			85.5549	727.543			15.8812	11.6977			8.67779	5.178			9.11683	0
	2007.72	112.165			3768.68	250.567			1502.48	1348.62			118.938	475.284			189.248	534.913			20.1782	15.302			9.89425	8.98818			9.11683	0
	0	286.636			972.506	477.195			1428.2	1428.2			343.75	423.832			672.858	294.133			16.8325	15.4931			8.98818	8.36354			0	0
		924.331				818.157				1409.49				481.543				247.186				13.3286				5.51429				0
		919.352				2822.13				1312.4				191.674				280.624				15.1074				6.48597				7.80999
		1174.39				1406.72				1351.44				146.482				142.938				14.2975				5.84371				0
		1263.11				831.291				1428.2				397.39				245.283				17.2063				5.82026				4.7158
		987.461				1332.72				1461.24				177.056				202.786				17.9581				8.06713				6.82057
		289.713				680.213				1539.04				246.312				308.941				19.811				10.7972				11.5364
		263.027				716.721				1464.76				622.673				358.177				17.9652				8.9627				3.02444
		1392.32				1465.94				1876.62				151.808				694.552				25.2812				14.8408				20.3235
		0				314.193				1574.56				202.851				218.657				20.5395				10.198				11.5364
		525.086				1394.04				1146.74				27.4762				155.111				11.2831				7.12823				0
		1800.18				1228.89				1146.74				64.6596				295.031				12.9211				9.59884				5.8623
		272.964				555.675				1351.44				92.2793				233.306				17.5877				8.36354				4.59253
		999.418				847.058				1609.15				248.708				543.492				22.3386				13.131				8.08958
		118.482				211.246				1351.44				279.353				232.298				16.455				8.98818				0
IL-6				IL-7				IL-8				IL-12				IL-13				IL-18				IL-21				IL-33				TNF
Healthy Control	Pre-treatment	Post-treatment		Healthy Control	Pre-treatment	Post-treatment		Healthy Control	Pre-treatment	Post-treatment		Healthy Control	Pre-treatment	Post-treatment		Healthy Control	Pre-treatment	Post-treatment		Healthy Control	Pre-treatment	Post-treatment		Healthy Control	Pre-treatment	Post-treatment		Healthy Control	Pre-treatment	Post-treatment		Healthy Control	Pre-treatment	Post-treatment
0.919624	28.8389	4.63751		7.94032	36.8049	21.9203		0	2.74388	0		269.879	593.318	512.597		0	42.6857	23.9199		106.812	123.255	203.899		0.476645	7.18895	8.91137		1.87621	1.87621	2.64884		2.78785	11.2341	12.2496
1.78747	14.9379	43.1151		9.45832	30.1255	21.4559		0	3.15496	0		292.283	683.527	415.52		0	42.6857	82.7843		112.734	205.873	256.2		0	11.5639	7.18895		0.01351	3.03733	3.42909		3.238	13.26	10.5195
	16.8326	4.30633			83.6892	16.7608			15.4213	0			2252.29	305.544			42.6857	85.3714			226.802	216.994			52.2702	6.42525			2.26035	4.01774			26.2538	10.4187
	4.30633	4.3068			27.1912	18.1792			14.7503	0			190.594	230.571			0	0			156.082	196.711			9.57888	0.95329			3.0406	1.49206			11.7425	11.1321
	8.87396	5.45977			29.4552	20.9873			0	0			230.571	579.431			0	57.6927			173.132	223.528			10.5825	8.21978			2.64884	2.64884			12.0467	11.2346
	14.305	4.63751			19.5908	23.7667			0	0			374.38	512.597			0	23.9199			411.906	207.182			10.5571	7.16747			3.42909	3.0406			10.4168	11.9456
		22.1628				20.0586				0				249.454				0				324.693				5.73366				4.61183				11.4379
		5.62428				22.8435				0				457.612				0				272.521				3.49179				3.82085				13.0584
		5.62428				20.9897				0				118.63				0				226.802				6.82402				1.87621				7.2154
		9.8397				22.3827				0				402.749				0				144.931				4.65381				2.64884				9.28888
		6.44222				24.453				0				646.242				0				145.587				8.9034				1.87493				9.39225
		11.9203				25.5981				0				334.157				0				207.833				9.86552				2.64884				9.59854
		9.1956				24.2257				0				306.137				0				208.484				6.47588				2.84262				11.0308
		19.661				39.2266				71.7954				566.418				0				302.531				16.9436				1.49206				13.4612
		6.60536				23.765				7.64415				205.804				23.9199				463.247				7.88053				2.2647				14.9693
		3.30859				19.5908				0				146.345				0				267.302				3.86722				1.49863				5.31096
		36.079				19.5908				1.41471				263.39				12.1902				411.901				5.0206				3.03733				12.2496
		6.93075				23.3025				0				484.322				0				304.487				6.47588				1.68637				11.7427
		18.0919				24.6784				9.56055				512.597				0				264.69				9.90778				3.0406				17.566
		8.87396				20.2824				0				292.69				0				219.609				5.76282				3.42909				13.2603
TRAIL				FASL				IFNα				IFNγ				S100A9				Ltα				M-CSF				G-CSF				CD40L
Healthy Control	Pre-treatment	Post-treatment		Healthy Control	Pre-treatment	Post-treatment		Healthy Control	Pre-treatment	Post-treatment		Healthy Control	Pre-treatment	Post-treatment		Healthy Control	Pre-treatment	Post-treatment		Healthy Control	Pre-treatment	Post-treatment		Healthy Control	Pre-treatment	Post-treatment		Healthy Control	Pre-treatment	Post-treatment		Healthy Control	Pre-treatment	Post-treatment
36.9447	54.212	61.3586		43.4767	45.3991	57.5597		0	2.6423	2.12157		14.5965	28.8686	30.4674		192.766	523.382	641.384		0.187381	0.311722	0.866337		355.171	467.915	1297.28		5.10069	31.012	27.7965		451.886	8388.46	2116.27
46.4731	48.259	63.742		25.0298	73.0879	151.828		0.325884	1.86109	3.16613		4.68968	41.6987	28.8484		717.116	777.875	671.689		0	0.187381	0.245961		132.155	718.457	2371.68		22.8509	34.2064	196.429		295.134	5513.33	1038.76
	85.2357	67.3189			116.168	43.6245			2.12157	2.90278			116.558	22.3474			8163.24	626.595			0.374762	0.737536			574.679	2410.99			88.5991	29.7611			4646.62	821.74
	47.0684	85.8358			144.61	31.9638			0.576085	0.576085			25.6414	19.832			364.223	457.137			0.678956	0			137.04	875.252			31.012	25.0237			12528	4929.86
	47.6637	85.2345			99.97	45.695			2.9046	2.38304			32.4374	28.4748			944.267	2162.18			0	0.311722			308.926	1197.23			77.4008	26.4466			9480.07	1317.99
	63.146	72.0905			64.4156	51.7686			1.08656	1.60556			29.2643	31.2574			1467.44	378.151			0.678956	0			899.947	1333.31			56.2584	22.9227			2333.78	2367.93
		20.1967				69.7936				1.60346				32.8116				721.24				0.187381				1409.3				52.2849				4049.27
		28.5903				58.7498				0.325884				24.8138				430.169				0.434626				396.641				31.7034				7642.09
		55.4029				71.4411				0.075682				22.7677				937.158				0				308.931				30.3911				5486.69
		51.8306				35.0612				1.21842				26.4597				414.886				0.187381				931.999				52.2849				2851.36
		39.9237				24.7338				0.325884				27.6176				441.707				0.922945				308.935				43.0121				4017.51
		36.3484				56.2217				0.831324				28.8686				1237.1				0				566.299				59.9392				5867.82
		62.5505				56.6679				6.86156				27.2698				716.517				0				1910.48				38.9604				1590.81
		60.167				32.4063				0.703325				101.197				918.974				0.187381				360.126				188.047				7449.82
		57.1891				67.2497				0.581123				33.6161				1409.57				0.434626				854.467				50.7042				889.984
		57.7846				32.9961				1.2162				11.8515				513.275				0.493205				220.18				37.245				9037.77
		47.0684				29.4566				2.25045				18.9822				1127.27				0.187381				289.159				203.69				9974.53
		50.64				45.5479				0.037841				24.0037				884.096				1.96879				220.176				53.8538				3761.45
		85.2345				72.4879				1.60184				32.0418				1944.18				0.434626				758.753				126.293				2892.55
		66.7229				46.5829				1.3585				24.0129				741.225				0.922945				636.859				69.0309				1940.09

## Sheet: Supplementary Fig. 7
	IFIT1									ZBP1									RSAD2									IFI44									IFI27
	Patient 1		Patient 2		Patient 3		Healthy Control			Patient 1		Patient 2		Patient 3		Healthy Control			Patient 1		Patient 2		Patient 3		Healthy Control			Patient 1		Patient 2		Patient 3		Healthy Control			Patient 1		Patient 2		Patient 3		Healthy Control
	Mean	SD	Mean	SD	Mean	SD	Mean	SD		Mean	SD	Mean	SD	Mean	SD	Mean	SD		Mean	SD	Mean	SD	Mean	SD	Mean	SD		Mean	SD	Mean	SD	Mean	SD	Mean	SD		Mean	SD	Mean	SD	Mean	SD	Mean	SD
Control							1	0.000974								1.00254	0.071321								1	0.00215								1.00005	0.010369								1.00006	0.01052
P1pre	10.6936	0.096395								4.45636	0.021752								25.4306	0.747014								10.9892	2.62767								19.31	0.843562
P1post1	25.1488	1.55027								7.88203	0.592356								54.9465	0.191451								37.4756	2.07732								1315.04	87.4202
P1post2	12.8077	0.601968								3.75428	0.09773								42.0316	1.17856								18.4803	0.069876								418.252	75.4684
P1post3	34.7206	1.85053								11.259	0.987335								79.9617	2.12966								36.7037	4.50002								823.591	202.46
P2pre1			0.849825	0.057244								0.719461	0.06886								2.76872	0.237042								2.73025	0.149466								193.536	5.14724
P2pre2			2.99395	0.101689								1.29403	0.000619								5.94205	0.136797								7.20436	0.174729								35.8326	0.781702
P2post1			9.825	2.58224								4.43363	0.01019								29.1267	0.583775								16.2966	0.618483								47.8563	2.08856
P2post2			10.015	0.864167								4.43157	0.032402								44.6333	0.314717								17.1677	0.074411								223.663	25.5806
P2Post3			12.3265	0.191754								4.62476	0.197628								30.4064	2.89422								16.429	1.24246								664.051	19.2826
P2Post4			19.3074	1.63447								7.21069	0.440308								57.7532	0.13675								33.6512	2.02575								255.311	30.721
P2post5			5.37527	0.268225								2.16069	0.057301								14.882	0.407753								6.22085	0.022687								142.287	7.17983
P3Pre					42.5589	5.68332								11.5613	0.907937								149.61	2.91366								60.1997	4.43818								616.807	23.5145
P3post1					13.4993	1.05127								4.47301	0.10991								29.0384	0.318747								14.5749	2.08783								89.2803	24.4017
P3post2					14.6731	2.75204								4.46526	0.587682								28.7777	2.97153								24.5989	1.59434								420.202	45.3852
P3Post3					8.92727	0.875554								2.51893	0.0447								18.0496	1.14503								11.0141	0.142454								197.205	22.5959
P3post4					17.9676	0.430129								4.58529	0.198691								52.5211	0.318121								19.6489	0.305013								623.926	2.70949
	ISG15									SIGLEC1									CXCL1									CXCL8									CXCL10									MLKL
	Patient 1		Patient 2		Patient 3		Healthy Control			Patient 1		Patient 2		Patient 3		Healthy Control			Patient 1		Patient 2		Patient 3		Healthy Control			Patient 1		Patient 2		Patient 3		Healthy Control			Patient 1		Patient 2		Patient 3		Healthy Control			Patient 1		Patient 2
	Mean	SD	Mean	SD	Mean	SD	Mean	SD		Mean	SD	Mean	SD	Mean	SD	Mean	SD		Mean	SD	Mean	SD	Mean	SD	Mean	SD		Mean	SD	Mean	SD	Mean	SD	Mean	SD		Mean	SD	Mean	SD	Mean	SD	Mean	SD		Mean	SD	Mean	SD
Control							1.0037	0.08605								1.00063	0.035603								1.00142	0.053228								1.00007	0.011984								1.00062	0.035327
P1pre	19.31	0.843562								28.3985	4.23902								2.38667	0.021369								2.86601	0.015923								1.70359	0.414809								1.18278	0.088181
P1post1	35.2654	2.45395								34.3606	2.92417								4.16209	0.011195								4.19621	0.022895								2.25449	0.071345								3.30204	0.190073
P1post2	26.5943	0.154138								31.1414	0.972004								2.78022	0.02481								0.788174	0.018834								1.18037	0.016359								2.96466	0.100657
P1post3	48.6346	2.625								30.5004	2.62858								5.37698	0.472234								5.89628	0.688296								2.70466	0.520037								2.68701	0.123
P2pre1			2.71893	0.484869								1.50829	0.067826								0.446839	0.031449								0.206077	0.014106								0.459519	0.039952								0.441027	0.002529
P2pre2			2.98387	0.081802								2.14956	0.195668								0.963622	0.017201								0.50836	0.008716								0.951505	0.101072								0.801082	0.014498
P2post1			23.5813	2.33908								9.56047	0.320409								0.621408	0.073226								0.410577	0.008385								2.79736	0.019087								1.3252	0.050397
P2post2			16.7274	0.808595								5.25252	0.455573								3.57339	0.355506								1.44805	0.046862								1.18635	0.186461								2.69098	0.34645
P2Post3			13.3099	0.015661								12.1873	0.351283								4.66756	0.3254								1.53143	0.148615								1.02687	0.056548								2.66561	0.109333
P2Post4			42.7212	2.7107								38.3199	1.82988								2.3525	0.177237								0.834638	0.076083								18.8551	1.04183								2.73893	0.17861
P2post5			8.08253	0.273337								3.7105	0.227061								2.89364	0.016909								2.57499	0.074539								0.849404	0.046718								1.79956	0.046981
P3Pre					92.3181	2.76909								48.1507	2.38391								6.00192	0.371082								4.40961	0.012954								2.09343	0.110911
P3post1					29.1888	3.44712								2.31176	0.01614								2.31257	0.023543								0.869795	0.040798								0.60935	0.197674
P3post2					22.3272	1.85132								2.57621	0.07602								2.96325	0.301886								1.1676	0.072591								0.810555	0.09668
P3Post3					11.4524	0.829858								3.85902	0.108499								2.5135	0.121331								2.07105	0.019522								0.810082	0.039542
P3post4					27.9725	0.888798								10.2263	0.26999								5.49263	0.078421								3.20129	0.054027								1.09483	0.035429
[truncated: 4 more columns]
