# Supplementary material for: STING induces ZBP1-mediated necroptosis independently of TNFR1 and FADD
Source: Nature. 2025 Aug 20;647(8090):735–46. doi: 10.1038/s41586-025-09536-4 (PMC12629989; doi:10.1038/s41586-025-09536-4)
Supplement: Supplementary file 5 — Source Data Fig. 1 [file 41586_2025_9536_MOESM5_ESM.xlsx]

## Sheet: Fig. 1a
	MlklKO				Casp8KO MlklKO				Casp8KO Ripk3KO
pSTAT1	1.3319	0.551427	1.49472	1.3521	9.35716	9.11412	12.964	7.24387	8.98077	8.08443	9.85351	13.1356
Zbp1	0.981032	1.46909	1.33454	0.987236	10.9967	5.42567	12.5607	12.1839	10.0133	9.21373	10.9102	6.21516

## Sheet: Fig. 1b
Days elapsed	Casp8E-KO/wt	Casp8E-KO
7		1
7		1
6		1
7		1
7		1
457	1
360	1
329	1
291	1
288	1
