# Supplementary material for: STING induces ZBP1-mediated necroptosis independently of TNFR1 and FADD
Source: Nature. 2025 Aug 20;647(8090):735–46. doi: 10.1038/s41586-025-09536-4 (PMC12629989; doi:10.1038/s41586-025-09536-4)
Supplement: Supplementary file 6 — Source Data Fig. 2 [file 41586_2025_9536_MOESM6_ESM.xlsx]

## Sheet: Fig. 2a
Days elapsed	Casp8E-KO/wt (n=10)	Casp8E-KO (n=20)	Casp8E-KOTnfr1KO (n=21)	Casp8E-KOStingE-KO (n=23)
7		1
7		1
6		1
7		1
7		1
8		1
7		1
7		1
7		1
7		1
7		1
7		1
7		1
7		1
8		1
8		1
8		1
8		1
8		1
8		1
7
8
8
7
7
8
7
7
7
7
7
7
7
9
9
9
9
8
8
8
10			1
10			1
10			1
11			1
10			1
11			1
10			1
10			1
9			1
10			1
10			1
10			1
10			1
10			1
8			1
12			1
11			1
11			1
10			1
11			1
12			1
11				1
11				1
11				1
9				1
9				1
11				1
11				1
13				1
13				1
12				1
12				1
12				1
12				1
12				1
11				1
11				1
11				1
12				1
12				1
12				1
12				1
14				1
15				1
403	1
399	1
360	1
344	1
328	1
291	1
291	1
272	1
261	1
253	1

## Sheet: Fig. 2b
	Casp8E-KO/wt															Casp8E-KO															Casp8E-KO Tnfr1KO															Casp8E-KO StingE-KO
P3	2.266	2.277	2.384	2.384	2.138											1.862	1.77	1.681	1.521	1.662											2.223	2.057	2.116	2.225	2.058											1.582	1.952	2.302	2.357
P5	2.61	2.48	2.51	2.59	2.99	2.93	2.844	2.529	2.465	3.155	3.206	3.328	2.967	2.651	2.896	2.31	2.49	2.44	2.04	2.54	2.84	1.99	2.7	2.775	2.469	2.347	2.488	1.98	2.05	2.19	2.985	3.213	3.73	2.852	2.156	2.706	2.356	2.167	2.987	2.225	3.168	3.202				2.69	2.69	2.76	3.08
[truncated: 6 more columns]

## Sheet: Fig. 2d
	Casp8E-KO/wt					Casp8E-KO					Casp8E-KOTnfr1KO					Casp8E-KO StingE-KO
pMLKL	2.08174	1.00831	1.46062	2.56618	2.34013	8.54432	6.89005	7.64935	8.08987	7.83697	2.738	1.576	1.421	2.804	2.847	1.14041	1.72638	1.63264	2.1896	1.43437
c-Casp3	2.8336	2.2983	1.65797	2.74234	1.65012	2.9436	2.9753	3.99246	3.54743	4.83731	2.28053	1.4744	1.45849	2.1601	1.9321	1.55614	1.53226	1.3872	1.54971	1.13587
Zbp1	0.638757	1.53858	1.8819	1.95475	1.89013	14.0178	10.6362	5.78646	6.36489	12.4751	2.37472	1.85434	1.89694	2.8136	2.75159	2.75443	0.794203	2.47201	0.678272	1.40392

## Sheet: Fig. 2e
	Casp8E-KO/wt					Casp8E-KO					Casp8E-KOTnfr1KO					Casp8E-KO StingE-KO
pMLKL	2.42773	1.99674	2.48367	2.09422	2.66573	6.20456	4.84037	6.2354	6.07648	5.36858	4.11714	3.79657	3.1541	4.42767	3.6723	3.32493	3.71236	3.66406	4.28822	4.2649
c-Casp3	2.49083	2.38449	2.52795	2.34763	2.51087	5.45439	5.11169	4.5841	3.90854	4.13925	2.30483	2.32055	2.39513	2.44858	3.22506	3.39852	3.16874	3.21768	2.58166	2.46646
TUNEL	0.460641	0.28772	0.4484	0.641116	0.775382	1.45554	2.33277	3.08677	2.94173	3.23608	0.215907	0.862613	0.48594	0.583071	1.78947	1.20767	0.706162	1.09463	1.7187	0.619058

## Sheet: Fig. 2f
	Casp8E-KO/wt					Casp8E-KO					Casp8E-KOTnfr1KO					Casp8E-KO StingE-KO
CD45	5.95183	5.17405	7.23632	7.91693	8.30239	22.442	17.3058	19.2956	24.7859	21.1773	14.6475	5.22919	8.78925	11.5308	11.9476	14.4002	6.9545	15.1391	10.0834	12.6907
STING	8.60372	6.18098	4.50575	3.45505	5.87849	26.0221	33.2638	38.1065	35.7196	36.0445	15.435	8.0752	7.44913	7.90691	9.45937	8.40732	4.91694	12.5931	11.3931	7.39952
pSTAT1	2.26909	1.2494	1.30818	1.21831	1.07889	48.1787	44.5349	41.8887	59.4497	39.3445	21.3989	28.6179	26.3739	21.5884	22.9165	10.4869	12.2885	3.31325	15.214	13.4901
Zbp1	3.822	4.029	4.51	3.978	4.233	14.93	25.26	14.21	32.76	27.92	7.107	10.25	13.623	12.661	11.232	6.121	4.986	7.192	12	9.607
