# Supplementary material for: STING induces ZBP1-mediated necroptosis independently of TNFR1 and FADD
Source: Nature. 2025 Aug 20;647(8090):735–46. doi: 10.1038/s41586-025-09536-4 (PMC12629989; doi:10.1038/s41586-025-09536-4)
Supplement: Supplementary file 7 — Source Data Fig. 3 [file 41586_2025_9536_MOESM7_ESM.xlsx]

## Sheet: Fig. 3a
Weeks elapsed	Control (n=20)	Casp8E-KOTnfr1KO Zbp1KO/wt (n=23)	Casp8E-KOTnfr1KOZbp1KO (n=17)	Casp8E-KOTnfr1KO StingE-KO/wt (n=26)	Casp8E-KOTnfr1KO StingE-KO (n=20)
3.86		1
3.86		1
3.86		1
3.71		1
3.71		1
3.86		1
5.29		1
3.86		1
4.29		1
4.14		1
4.14		1
4.14		1
2.29		1
1.43		1
1.43		1
1.29		1
1.29		1
1.43		1
1.43		1
1.43		1
1.29		1
2		1
2		1
4.14				1
2.86				1
3.86				1
4				1
4.14				1
4.14				1
4.14				1
4.14				1
4.14				1
4.14				1
4				1
4				1
4				1
4				1
4				1
4				1
3.71				1
3.71				1
1.57				1
1.57				1
2				1
1.71				1
1.71				1
1.71				1
1.86				1
1.43				1
9.43					1
11.14					1
11.57					1
12.43					1
12.86					1
12.86					1
13.57					1
13.71					1
14					1
14					1
14.14					1
14.14					1
14.43					1
14.43					1
14.57					1
14.57					1
14.71					1
14.86					1
15.71					1
16.43					1
62	1
59	1
55	1
52	1
54	1
52	1
53	1
53	1
52	1
50	1
54	1
53	1
53	1
52	1
52	1
52	1
52	1
51	1
47	1
45	1
54			1
53			1
53			1
52			1
52			1
52			1
52			1
52			1
52			1
50			1
50			1
48			1
52			1
48			1
48			1
44			1
44			1

## Sheet: Fig. 3c
	Regions affected														Characteristics of lesions
Casp8E-KO/wt Tnfr1KO Zbp1KO (n = 5)	0	0	0	0	0										0	0	0	0	0
Casp8E-KO Tnfr1KO Zbp1KO/wt (n = 10)	6	6	6	6	6	6	6	6	5	5					12	13	11	14	10	12	16	14	12	12
Casp8E-KO Tnfr1KO Zbp1KO (n = 5)	0	0	0	0	0										0	0	0	0	0
Casp8E-KO/wt Tnfr1KO StingE-KO (n = 5)	0	0	0	0	0										0	0	0	0	0
Casp8E-KO Tnfr1KO StingE-KO/wt (n = 14)	5	6	5	6	6	6	6	6	6	6	6	6	6	6	10	11	7	15	12	13	14	13	15	14	15	16	15	15
Casp8E-KO Tnfr1KO StingE-KO (n =5)	0	1	0	0	0										0	1	0	0	0

## Sheet: Fig. 3d
	Casp8E-KO/wt Tnfr1KO Zbp1KO (n=5)					Casp8E-KO Tnfr1KO Zbp1KO/wt (n=10)										Casp8E-KO Tnfr1KO Zbp1KO (n=5)					Casp8E-KO/wt Tnfr1KO StingE-KO (n=5)					Casp8E-KO Tnfr1KO StingE-KO/wt (n=14)														Casp8E-KO Tnfr1KO StingE-KO (n=5)
Body weight	11.505	12.562	13.257	11.999	13.049	10.144	11.253	9.602	8.482	9.854	5.108	8.353	10.274	10.515	10.531	13.592	12.386	12.391	13.633	14.108	13.96	13.165	10.143	15.312	14.187	6.006	8.519	6.487	7.678	7.486	8.633	8.325	8.652	8.743	10.843	9.843	11.026	8.091	6.439	11.462	11.712	13.028	13.941	15.377

## Sheet: Fig. 3e
	Casp8E-KO/wt Tnfr1KO Zbp1KO										Casp8E-KO Tnfr1KO Zbp1KO/wt										Casp8E-KO Tnfr1KO Zbp1KO										Casp8E-KO/wt Tnfr1KO StingE-KO										Casp8E-KO Tnfr1KO StingE-KO/wt
WBC	4.7	4	2.8	3.2	8.8						22.8	8.2	12	19	29.2						2.4	6.9	3.4	5.7	4.5						3.5	6.5	1.25	3.25	3						8.75	9.25	30.5	19.75	20.75	32	22.75	14.75	21.75
RBC	8.7	9.25	8	8.75	8.3						7.85	2.85	4.65	5.75	4.9						8.58	9.35	9.05	7.9	9.25						6.1	6.95	6.45	5.75	7						5.6	6	7.1	8.4	8.4	8.15	6.65	7.65	6.55
HGB	14	14.5	12.5	14	13						13	4	8.5	10	8.5						12	15	14.5	12.5	14						10.5	12.5	10.5	9.5	9						9.5	14	12	14.5	14	14	12	12.5	11
MCH	16	16	16	16	16						17	20	18	17	17						17	16	16	16	15						17	18	16	16	17						17	15	17	17	17	17	18	16	17
HCT	50	50	45	45	45						45	15	25	25	35						48	50	50	40	50						40	40	30	30	30						35	30	40	50	50	50	40	45	35
[truncated: 6 more columns]

## Sheet: Fig. 3f
	Casp8E-KO/wt Tnfr1KO Zbp1KO					Casp8E-KO Tnfr1KO Zbp1KO/wt					Casp8E-KO Tnfr1KO Zbp1KO					Casp8E-KO/wt Tnfr1KO StingE-KO					Casp8E-KO Tnfr1KO StingE-KO/wt					Casp8E-KO Tnfr1KO StingE-KO
K6	19.6902	15.9815	9.91537	16.6194	23.5475	57.7526	58.6982	35.2472	38.5085	58.799	13.3715	9.96593	7.59368	9.71652	10.7985	13.6923	18.2895	16.699	23.3942	12.1838	43.757	74.3899	42.0475	60.327	37.2735	15.4273	14.2783	13.1733	9.5295	16.9113
K14	53.4696	49.0247	33.5227	51.344	63.4103	88.8771	84.4568	80.365	79.6891	134.709	51.4066	35.2365	45.6923	40.9571	49.1491	35.4675	51.5929	62.4083	54.5926	61.4273	81.1412	106.031	95.4416	74.4729	84.1142	59.5858	47.8024	39.0833	52.1697	49.6399
CD45	3.78516	7.23349	8.59312	3.24126	4.55702	34.5974	28.5055	29.2241	42.6869	31.126	8.38714	9.64022	6.92627	9.48885	6.43833	6.93624	9.08089	9.29481	5.79915	9.07958	34.9123	39.0145	33.4595	37.8344	48.1033	5.62806	11.823	15.0565	16.24	9.44662
pSTAT1	0.173931	0.146615	1.71454	0.420212	0.350085	45.7888	18.6719	23.1528	19.9514	21.5753	4.39399	5.02191	6.07514	2.15338	1.51853	2.52482	2.3241	1.43855	0.767144	0.468273	36.0981	17.35	18.99	26.31	38.994	2.33962	2.85377	0.637312	0.797576	0.953743
ZBP1	0.209243	0.69651	1.33252	0.253979	0.269498	31.1142	24.6858	30.9001	33.6281	24.3257	0.96739	0.451845	0.415851	0.57116	0.551094	1.7445	0.0849224	0.166353	0.201808	0.0838535	34.2325	39.5836	30.3288	26.8757	24.9189	1.41176	5.89861	4.7103	1.61037	1.35321
pMLKL	0.11534	0.142546	0.276276	0.307404	0.226171	3.84808	8.26486	6.18381	4.16084	7.87911	0.2033	0.2628	0.3209	0.274	0.239	0.0963206	0.130397	0.0433589	0.0130429	0.0311769	5.69999	5.03876	5.40889	5.65598	6.99242	0.0568343	0.117043	0.0601122	0.080469	0.111965
c-Casp3	0.5876	0.5876	1.66442	1.16079	0.976576	5.01411	6.53782	5.66714	8.829	8.01044	1.39889	1.63725	1.7035	1.01631	0.690288	1.23057	1.05651	1.48392	0.767372	1.377	5.27319	4.51695	7.71864	6.5402	7.33159	0.764274	0.977345	1.06725	0.669835	0.985691
