# Supplementary material for: STING induces ZBP1-mediated necroptosis independently of TNFR1 and FADD
Source: Nature. 2025 Aug 20;647(8090):735–46. doi: 10.1038/s41586-025-09536-4 (PMC12629989; doi:10.1038/s41586-025-09536-4)
Supplement: Supplementary file 8 — Source Data Fig. 4 [file 41586_2025_9536_MOESM8_ESM.xlsx]

## Sheet: Fig. 4a
Days elapsed	Casp8E-KO/wt (n=5)	Casp8E-KO (n=10)	Casp8E-KOTnfr1KO (n=5)	Casp8E-KOZbp1KO (n=20)	Casp8E-KOStingKO (n=26)
8		1
8		1
8		1
7		1
7		1
7		1
7		1
7		1
7		1
7		1
283	1
273	1
272	1
253	1
252	1
18					1
18					1
13					1
15					1
15					1
14					1
20					1
14					1
14					1
15					1
17					1
17					1
16					1
13					1
18					1
19					1
21					1
34					1
42					1
18					1
30					1
30					1
39					1
41					1
33					1
29					1
10			1
10			1
11			1
10			1
11			1
7				1
8				1
8				1
7				1
7				1
8				1
7				1
7				1
7				1
7				1
7				1
7				1
7				1
9				1
9				1
9				1
9				1
8				1
8				1
8				1

## Sheet: Fig. 4c
Days elapsed	Casp8E-KO/wt (n=6)	Casp8E-KO (n=6)	Casp8E-KOStingE-KO (n=6)	Casp8E-KOStingKO (n=6)
221	1
219	1
212	1
212	1
209	1
209	1
7		1
7		1
7		1
7		1
7		1
7		1
13			1
12			1
11			1
11			1
11			1
11			1
13				1
18				1
15				1
20				1
39				1
29				1

## Sheet: Fig. 4e
Casp8E-KO Tnfr1KO/wt	Casp8E-KO Zbp1KO/wt	Casp8E-KO StingKO/wt	Casp8E-KO Tnfr1KO	Casp8E-KO Zbp1KO	Casp8E-KO StingKO
7	8	9	10	7	17
7	7	13	10	8	18
7	6	9	11	8	13
7	7	12	10	7	15
7	6		11	7	15
8	7			8	14
8	7			7	20
				7	14
				7	14
				7	15
				7	17
				7	17
				7	16
				9	13
				9	18
				9	19
				9	21
				8	34
				8	42
				8	18
					30
					30
					39
					41
					33
					29

## Sheet: Fig4. g
Weeks elapsed	Control (n=5)	Casp8E-KOTnfr1KO Zbp1KO (n=5)	Casp8E-KOTnfr1KO StingE-KO (n=8)	Casp8E-KOTnfr1KO StingKO (n=27)
15.43	1
27	1
19.57	1
17.29	1
16.57	1
14.86		1
15.43		1
17		1
17		1
27		1
16.43			1
15.86			1
12.86			1
13.71			1
14.57			1
9.29			1
10.14			1
14.43			1
17.71				1
16.71				1
15				1
15.5714				1
19.71				1
21.71				1
17				1
17.43				1
17.43				1
14.86				1
15.71				1
15.71				1
27.71				1
21.29				1
17				1
15.71				1
15.71				1
14.71				1
14.71				1
28.86				1
16.86				1
24				1
19.71				1
20.71				1
20.71				1
19.14				1
22.57				1

## Sheet: Fig. 4i
Casp8E-KO
Tnfr1KO/wt			Tnfr1KO			Tnfr1KO/wt
Zbp1KO/wt	StingE-KO/wt	StingKO/wt	Zbp1KO/wt	StingE-KO/wt	StingKO/wt	Zbp1KO	StingE-KO	StingKO
10	8	9	27	29	42	10	10	58
9	8	13	27	20	14	10	11	25
10	8	9	27	27	20	10	10	39
10	8	8	26	11	46	10	10	39
9	9		26	11	31	11	11	49
	9		27	11	31	11	11	40
	9		37	28	31	11		46
	9		27	14	31	11		47
	9		30	12	31	11		47
	9		29	12		11
	8		29	29		9
	8		29	29		9
	8		16	29		9
	8		10	29		9
	10		10	29		9
	10		9	29		9
	10		9	28		9
	13		10	28		9
	10		10	28		9
	7		10	28
	7		9	28
			14	28
			14	26
				26
				24
				21

## Sheet: Fig. 4j
Days elapsed	Casp8E-KO/wt (n=5)	Casp8E-KO (n=6)	Casp8E-KOMavsKO (n=17)	Casp8E-KOcGASKO (n=12)
213	1
225	1
231	1
221	1
216	1
7		1
7		1
8		1
7		1
7		1
8		1
9			1
8			1
8			1
8			1
8			1
8			1
8			1
8			1
8			1
8			1
8			1
7			1
7			1
8			1
8			1
7			1
7			1
10				1
21				1
26				1
46				1
51				1
43				1
55				1
16				1
16				1
16				1
37				1
17				1
			1
			1
			1
			1
			1
			1
			1
			1
			1
			1
			1
			1
			1
			1
			1
			1
			1

## Sheet: Fig. 4n
	wt																														Casp8-/-
Untreated	0.678	0.77	0.738	1.641	0.896	0.992	2.221	3.615	1.023	2.402	0.889	0.859	0.535	0.973	0.6	0.52	1.083	0.722	1.072	0.948	0.748	1.04	0.862	0.583	0.403	0.938	0.573	0.515	1.377	0.558	15.235	16.726	13.061	19.634	19.121	16.967	24.273	14.42	23.417	21.444	21.17	23.008	15.816	22.137	21.02	23.697	26.962	25.89	23.061
DNase I	0.683	0.626	0.727	0.353	0.338	0.395	0.68	0.625	0.362	0.595	0.529	0.641	0.313	0.54	0.497	0.452	0.564	0.556	0.294	0.202	0.412	0.525	0.401	0.357	0.231	0.634	0.371	0.668	0.764	0.375	12.962	15.849	17.24	16.981	19.635	18.275	14.877	10.609	12.678	10.328	9.576	8.205	10.343	8.329	8.537	9.28	8.468	8.355	7.785
RNase A	0.154	0.151	0.19	0.225	0.162	0.141	0.211	0.173	0.161	0.178	0.198	0.17	0.225	0.244	0.23	0.231	0.186	0.116	0.176	0.256	0.216	0.148	0.117	0.198	0.24	0.219	0.172	0.136	0.135	0.136	7.539	6.368	7.952	8.236	8.073	9.732	7.774	6.68	7.976	6.957	6.338	5.374	4.717	2.786	3.94	3.053	2.861	3.587	3.001
DNase I + RNase A	0.414	0.47	0.555	0.744	0.744	0.482	0.205	0.247	0.303	0.199	0.181	0.295	0.296	0.18	0.166	0.173	0.21	0.216	0.215	0.236	0.218	0.085	0.188	0.216	0.196	0.179	0.143	0.165	0.223	0.166	2.729	3.346	2.605	2.663	4.081	3.889	1.658	2.754	3.15	2.976	11.726	7.902	5.308	10.467	3.102	3.741	2.388	1.838	2.22
[truncated: 11 more columns]
