# Supplementary material for: STING induces ZBP1-mediated necroptosis independently of TNFR1 and FADD
Source: Nature. 2025 Aug 20;647(8090):735–46. doi: 10.1038/s41586-025-09536-4 (PMC12629989; doi:10.1038/s41586-025-09536-4)
Supplement: Supplementary file 9 — Source Data Fig. 5 [file 41586_2025_9536_MOESM9_ESM.xlsx]

## Sheet: Fig. 5d
Weeks elapsed	Ripk3KO (n=5)	StingN153S/wt (n=12)	StingN153S/wt Ripk3KO (n=5)
35	1
36	1
35	1
41	1
45	1
14.86		1
16.86		1
33		1
36.29		1
94.57		1
19.86		1
21.43		1
43.29		1
41.57		1
41.57		1
36.14		1
28.71		1
35			1
45			1
35			1
35			1
35			1

## Sheet: Fig. 5g
	wt														Ripk3KO														StingN153S/wt														StingN153S/wt Ripk3KO
CD8+ Thymocytes	1.38	1.96	1.88	2.58	2.11	1.94	2.17	0.33	0.32	0.62	0.37	0.67	0.62	0.5	2.51	0.98	1.75	1.16	1.21	0.46	0.72	1.36							0.29	0.35	0.31	0.38	0.39	0.48	0.33	0.46	0.55	0.88	0.85	0.65			1.39	1.98	1.73	2.35	2.18	1.84	2.52
CD69+ CD8+ Thymocytes	19.7	31.4	30	29.6	25.3	28.8	32.3	54.9	59.3	55.4	56.9	32.8	38.4	25.3	30	19	25.4	25.7	21.3	19.2	19	22.4							54.5	50.5	55.6	53.4	51.2	52.7	49.6	52.8	53.9	49	42.5	39.1			29.8	36.5	38	35	35.9	40.3	39.8
[truncated: 1 more columns]

## Sheet: Fig. 5h
	wt														Ripk3KO														StingN153S/wt														StingN153S/wt Ripk3KO
MHCII+ DCs	20.1	18.3	14	13.6	19.4	17.4	18.5	36.8	31	33.8	33.4				23.6	20.5	28.3	23.5	18.5	20.4	24.1	28.2							16.6	38.9	27	29.1	30.4	28.5	30.6	41.7							17.6	27.5	17.6	13.5	16.4	18.2	22.2
Infl. Monocytes	6.21	4.94	4.36	4.93	5.42	4.06	4.04	4.78	9.23	7.63	6.64	8.29	6.3	4.67	3.66	2.96	3.8	4.61	4.06	5.44	4.2	6.01							18	21.7	8.31	19.3	14.8	14.5	19.5	12.8							12	9.54	9.4	9.18	5.44	12.5	15.4
Infl. Macrophages	0.03	0.01	9.58e-05	0.01	0.03	0.02	6.59e-05	0.03	0.01	0.07	0.03	3.31e-05	2.34e-05	2.9e-06	7.21e-05	0.01	0.04	0.04	0.01	0.02	0.02	0.05							2.97	1.22	2.38	1.71	0.31	1.19	1.09	0.68	0.06	0.72	0.12				4.12	0.59	0.12	0.24	0.08	0.25	0.28
[truncated: 1 more columns]

## Sheet: Fig. 5i
	wt													Ripk3KO														StingN153S/wt														StingN153S/wt Ripk3KO
CD4+ T cells	89.7	89.4	86.4	84.5	88.2	87.8	59.8	61.9	65.4	58	81.1	81.6	82.4	89.8	89.6	90.4	90.2	85.1	88	85.4	87.3							51.6	42.9	58	49.9	40.3	38.4	42.9	42.3	43.9	79.2	75	81.6			51.5	77.6	66.6	69.9	70.1	66.6	69.1	72.8
CD8+ T cells	4.66	4.13	5.9	8.52	5.91	6.16	35.9	34.2	29.8	38	15.6	16.3	12.6	5.38	1.68	5.2	4.37	9.07	5.94	6.32	6.64							29.8	44.8	31.8	42.7	47.3	52.8	46.6	48.5	47.5	13.2	5.02	4.1			4.04	3.96	5.4	3.74	6.72	8.9	3.96	3.87
DCs	0.83	0.93	1.03	1.11	1.13	0.85	0.39	0.35	0.48	0.57	0.06	0.02	0.08	0.97	1	0.97	1.19	1.31	0.87	0.96	1.18							0.25	0.49	0.3	0.43	0.4	0.49	0.43	0.47	0.28	0.04	0.08	0.04			0.34	0.49	1.36	0.7	1	0.66	1.04	1.26
Infl. Monocytes	1.01	0.69	0.85	0.74	0.74	0.93	1.98	4.52	4.38	4.54	1.97	3.21	2.97	0.81	1.16	1	1.63	1.19	1.28	0.76	1.09							10	6.38	6.21	7.41	7.27	9.15	8.57	11.3	8.49	8.56	8.96	7.23			5.64	3.52	3.15	3.65	2.9	4.85	5.11	3.07
Infl. Macrophages	8.51e-06	4.64e-06	3.58e-06	3.02e-06	4.1e-06	2.88e-06	0.05	0.02	0.05	0.02	4.14e-05	3.44e-05	2.87e-05	4.09e-06	2.77e-06	1.69e-06	2.37e-05	1.04e-05	1.61e-05	1.67e-06	4.71e-06							0.92	0.17	0.14	0.32	0.32	0.15	0.12	0.27	0.17	0.04	0.3	0.02			0.14	0.02	3.52e-05	3.75e-05	3.63e-05	0.01	0.01	5.72e-05
