# Supplementary material for: STING induces ZBP1-mediated necroptosis independently of TNFR1 and FADD
Source: Nature. 2025 Aug 20;647(8090):735–46. doi: 10.1038/s41586-025-09536-4 (PMC12629989; doi:10.1038/s41586-025-09536-4)
Supplement: Supplementary file 10 — Source Data Extended Data Fig. 1 [file 41586_2025_9536_MOESM10_ESM.xlsx]

## Sheet: Extended Data Fig. 1a
	Casp8E-KO/wt (n=9)												Casp8E-KO(n=12)
P0	0.96	1.06	1.24	1.44	1.39	1.32	1.42	1.34	1				0.98	1.23	0.99	0.89	1.01	0.96	0.95	0.94	0.99	0.98	0.99	0.88
P1	1.11	1.48	1.74	1.63	1.58	1.62	1.81	1.86	1.22				1.46	1.68	1.26	1.22	1.43	1.26	1.32	1.24	1.43	1.33	1.55	1.23
P2	1.76	1.89	2.16	1.89	1.77	1.94	1.95	1.93	1.56				1.96	2.01	1.58	1.42	1.64	1.52	1.45	1.38	1.75	1.63	1.82	1.64
P3	2.1	2.44	2.54	2.23	2.11	2.13	2.1	2.24	1.71				2.22	2.44	1.98	1.88	1.78	1.76	1.64	1.52	2.12	2	2.24	1.78
P4	2.68	2.96	3	2.55	2.69	2.98	2.43	2.46	2.01				2.58	2.98	2.16	2.01	2.02	1.95	1.74	1.86	2.56	2.55	2.42	2.15
P5	3.04	3.44	3.89	2.99	3.02	3.45	2.96	2.92	2.5				3.52	3.54	2.44	2.34	2.26	2.12	1.99	2.08	2.82	2.74	2.79	2.43
P6	4.29	3.69	4.31	3.39	3.46	3.9	3.41	3.46	2.87				4.63	4.48	2.98	2.82	2.57	2.36	2.32	2.36	3.02	2.97	3.12	2.54
P7	4.7	4.14	5.01	3.68	3.73	4.58	3.62	3.82	3.22				4.53	4.64	3.13	2.79	2.85	2.47	2.44	2.2	3.362	3.161	3.214	2.89
P8	5.64	4.47	6.02	4.28	4	5.07	3.72	4	3.62						3.1									2.992
P9	5.94	4.63	6.32	4.87	4.47	5.4	4.04	4.28	4.12
P10	6.24	4.9	6.56	5.09	5.06	5.8	4.28	4.45	4.36

## Sheet: Extended Data Fig. 1b
	Casp8E-KO/wt (n=20)																				Casp8E-KO(n=20)
Body Weight	5.48	6.08	5.1	6.27	5.69	5.83	5.95	5.69	5.72	6.07	5.7	5.7	3.41	3.12	3.48	3.67	2.99	3.2	3.14	3.66	4.53	4.64	2.2	2.67	2.55	3.53	4.958	2.854	2.384	2.086	2.224	3.825	3.335	3.45	3.085	3.101	3.025	2.899	3.112	3.256

## Sheet: Extended Data Fig. 1d
	Casp8E-KO/wt (n=20)																				Casp8E-KO(n=20)
Spleen/ Body Weight Ratio (%)	0.547	0.658	0.392	0.319	0.527	0.326	0.403	0.475	0.385	0.428	0.439	0.421	0.557	0.417	0.431	0.381	0.401	0.344	0.51	0.464	0.706	0.841	0.909	0.899	0.588	0.482	0.383	0.596	0.629	0.671	1.034	0.837	0.84	0.841	0.713	0.806	0.793	0.931	0.9	0.952
Liver/ Body Weight Ratio (%)	2.19	3.289	2.353	2.073	2.46	2.436	2.218	2.654	2.57	2.241	2.702	2.298	2.698	2.244	2.328	2.262	2.408	2.469	2.357	2.432	2.208	2.371	3.773	2.622	3.529	3.796	3.812	3.819	3.943	3.979	4.002	3.765	3.958	4	3.793	3.805	3.339	3.794	3.599	4.146

## Sheet: Extended Data Fig. 1f
	Casp8E-KO/wt									Casp8E-KO
WBC (10*9/L)	4.67	5.54	3.2	2.59	2.35	3.92	1.78	4.31	4.79	16.91	19.2	17.3	17.21	9.13	10.7	19.89	18.11	17.34
LYM (10*9/L)	3.45	3.73	1.62	1.38	1.46	2.7	0.74	3.51	3.47	12.33	15.5	13.56	13.03	5.79	7.09	14.64	12.75	9.71
MON (10*9/L)	0.25	0.68	0.44	0.24	0.01	0.23	0.01	0.11	0.03	0.42	0.26	1.25	0.63	0.28	0.19	0.11	0.16	0.61
NEU (10*9/L)	0.96	1.13	1.14	0.97	0.89	0.99	1.02	0.68	1.29	4.16	3.39	2.49	3.55	3.07	3.42	5.15	5.2	7.02
RBC (10*12/L)	4.82	4.57	4.82	4.9	4.56	4.08	4.71	4.69	4.82	3.96	4.24	4.36	4.17	3.84	4.14	3.98	4.27	4.95
HGB (g/dL)	7.6	7.5	8.1	8.4	7.8	6.9	8.4	7.8	8.1	7.7	8	8.5	8.4	7.5	7.7	8.7	8.8	9.9
HCT %	29.14	29.23	31.62	31.06	29.27	26.74	30.61	28.27	28.31	26.03	28.56	28.97	27.81	25.94	23.6	25.69	27.64	34.43
MCV (fl)	60	64	63	64	65	65	60	57	59	66	67	66	67	68	57	65	65	70
MCH (pg)	15.8	16.4	16.8	17.2	17	17	17.7	16.6	16.9	19.5	18.8	19.4	20.2	19.6	18.7	21.9	20.5	19.9
MCHC (g/dL)	26.2	25.6	25.6	27.1	26.5	26	27.3	27.6	28.8	29.7	27.8	29.3	30.4	29	32.8	34	31.7	28.7
RDWc%	21.6	20.8	20.5	20.8	21.3	20.8	20.6	23.1	22.9	25.4	24.7	25.8	25.1	22.2	27.5	25	24.4	23.4
RDWs (fl)	46.9	47.7	47.7	46.1	47.7	47.7	46.9	49.2	48.4	59.4	58.6	60.9	59.4	53.1	55.5	57.8	56.2	57.8
PLT (10*9/L)	29	78	40	282	264	59	375	305	240	104	410	429	121	423	433	213	380	552
MPV (fl)	7.2	6.6	7.1	7.6	8	7.1	6.2	6.4	7.1	7.8	7.1	6.9	8.2	6.7	7	7.8	7.5	6.8
PCT %	0.02	0.05	0.03	0.21	0.21	0.04	0.23	0.19	0.17	0.08	0.29	0.3	0.1	0.28	0.3	0.17	0.28	0.37
PDWc %	36.6	32.7	32.7	30.5	31.4	30	27.3	27.3	29.5	34.5	30.5	30.5	35.5	31.4	30	32.3	31	30.5
PDWs (fl)	12.2	9	9.8	7.7	8.2	7.4	6.1	6.1	7.2	10.4	7.7	7.7	11.2	8.2	7.4	8.8	8	7.7
