# Supplementary material for: STING induces ZBP1-mediated necroptosis independently of TNFR1 and FADD
Source: Nature. 2025 Aug 20;647(8090):735–46. doi: 10.1038/s41586-025-09536-4 (PMC12629989; doi:10.1038/s41586-025-09536-4)
Supplement: Supplementary file 11 — Source Data Extended Data Fig. 2 [file 41586_2025_9536_MOESM11_ESM.xlsx]

## Sheet: Extended Data Fig. 2b
wt	-		DMXAA			Ripk3-/-	-		DMXAA			Mlkl-/-	-		DMXAA			Zbp1-/-	-		DMXAA
-	96.2585	103.741	90.4608	95.8523		-	92.9574	107.043	93.713	92.9411		-	96.9361	108.064	92.5164	99.3556		-	98.5688	105.431	95.474	89.0451
TNF	95.031	86.476	59.8729	64.6877		TNF	81.8726	86.4202	94.1168	90.5719		TNF	108.979	110.988	97.5426	93.9634		TNF	87.4599	74.5804	73.0451	84.9703
zVAD/TNF	80.4537	75.3271	42.8257	46.1629		zVAD/TNF	81.6369	73.7813	91.6121	83.9608		zVAD/TNF	97.4228	103.849	89.8681	95.3335		zVAD/TNF	78.8765	70.654	71.1045	75.5249
SM/TNF	68.9852	62.4821	31.6883	37.452		SM/TNF	59.6629	63.725	62.1662	57.3825		SM/TNF	75.9544	71.1321	72.7406	80.7014		SM/TNF	61.7653	56.6532	54.7397	53.4455
SM/zVAD/TNF	12.6778	11.8571	1.69817	1.70223		SM/zVAD/TNF	89.617	93.0972	86.6253	93.0667		SM/zVAD/TNF	98.5413	103.072	93.0879	92.8909		SM/zVAD/TNF	7.80139	8.52595	9.00878	11.2283

## Sheet: Extended Data Fig. 2c
sgCtrl	-		DMXAA			sgCasp8-/-	-		DMXAA			Casp8-/- Ripk3-/-	-		DMXAA
-	101.822	98.1783	91.6963	91.7483		-	101.822	98.1783	51.6964	41.7483		-	91.9361	108.064	92.5164	89.3556
TNF	84.1051	80.5685	66.1036	73.7152		TNF	63.8042	56.1912	36.6642	31.7606		TNF	102.979	106.988	87.5426	93.9634
zVAD/TNF	90.0088	86.6044	52.4352	62.6389		zVAD/TNF	65.9593	66.4583	30.4955	25.8415		zVAD/TNF	95.4228	103.849	89.8681	92.3335
SM/TNF	69.1583	65.8531	20.6675	24.4215		SM/TNF	19.1583	15.8531	2.66755	4.42155		SM/TNF	89.9544	95.1321	81.7406	87.7014
SM/zVAD/TNF	10.5998	20.7151	6.24146	7.12036		SM/zVAD/TNF	10.5998	12.7151	2.24146	4.12036		SM/zVAD/TNF	102.541	103.072	83.0879	92.8909

## Sheet: Extended Data Fig. 2d
MEFs		-		DMXAA			LFs		-		DMXAA			BMDMs		-		DMXAA
	-	102.76	97.2395	86.5144	85.5078			-	107.093	92.9075	68.6113	64.0608			-	103.283	96.7166	43.9056	39.9863
zVAD	TNF	81.1239	79.9628	38.0779	41.4041		zVAD	TNF	88.0596	78.3402	3.05211	3.14574		zVAD	TNF	89.5589	82.9567	24.0961	20.2815
	SM/TNF	56.6127	49.3471	18.5911	16.1871			SM/TNF	9.9414	7.27865	0.240073	0.30088			SM/TNF	1.78592	1.65703	0.105565	0.079409

## Sheet: Extended Data Fig. 2e
HT29	-		ADU-S100			HT29 sgCASP8-/-	-		ADUs100			HT29 + NSA	-		ADUs100			HT29 sgCASP8-/- + NSA	-		ADU-S100			HT29 sgZBP1-/-	-		ADU-S100
-	100	100	98.2776	84.0961		-	100	100	88.1183	91.724		-	98.392	101.608	85.0763	88.3443		-	98.7639	101.236	82.5258	77.3037		-	94.3666	105.633	86.5429	92.4107
TNF	109.43	109.465	80.0296	69.6499		TNF	91.4473	95.8743	53.7958	54.4544		TNF	93.4709	100.406	87.407	85.4936		TNF	104.987	97.2797	86.9595	76.1898		TNF	95.0399	97.8819	89.6682	86.2994
zVAD/TNF	87.323	81.369	32.5354	27.0688		zVAD/TNF	88.7045	79.0526	27.0917	22.7702		zVAD/TNF	92.8348	96.8811	97.3894	91.9428		zVAD/TNF	93.6731	91.7184	87.3224	94.8102		zVAD/TNF	91.7253	83.6291	82.844	80.7622
SM/TNF	59.124	63.5832	3.78255	2.92863		SM/TNF	6.3104	7.84418	3.32945	2.32505		SM/TNF	53.1022	54.591	2.38575	2.60965		SM/TNF	83.6652	80.52	82.5966	89.9559		SM/TNF	57.9102	64.5516	63.5945	76.7897
SM/zVAD/TNF	6.70917	6.75547	1.57072	1.29241		SM/zVAD/TNF	2.97222	3.0737	1.12764	1.049		SM/zVAD/TNF	83.8426	79.6701	85.427	97.0893		SM/zVAD/TNF	94.929	85.5686	84.6606	96.9614		SM/zVAD/TNF	13.1869	13.7207	19.8703	32.3154

## Sheet: Extended Data Fig. 2f
HaCaT	-		ADUs100			HaCaT+RIPK3i	-		ADUs100			HaCaT+NSA	-		ADUs100
-	100	103.226	83.9873	83.1155		-	94.3745	105.626	110.432	107.228		-	99.2622	100.738	104.15	99.8923
TNF	91.5977	94.1261	31.3909	28.7848		TNF	106.686	110.258	105.757	109.673		TNF	100.67	98.3626	89.2241	96.2009
zVAD/TNF	57.2123	62.6339	48.204	51.0182		zVAD/TNF	104.28	106.755	104.21	101.695		zVAD/TNF	104.9	99.3906	107.988	110.758
SM/TNF	10.509	11.0408	4.59319	4.91116		SM/TNF	28.6428	30.4725	7.54075	8.54314		SM/TNF	37.5008	42.3305	7.68293	7.38118
SM/zVAD/TNF	35.4933	35.3646	19.6315	22.1384		SM/zVAD/TNF	96.745	98.6932	84.6596	86.0407		SM/zVAD/TNF	91.5413	87.1079	86.2471	83.4727

## Sheet: Extended Data Fig. 2g
sgCasp8-/-	-		DMXAA		Etanercept		DMXAA+ Etanercept
-	103.508	96.722	41.0643	39.0277	103.613	96.8205	61.3249	75.3376
TNF	52.866	50.0557	35.5619	35.1972	114.265	106.774	70.6075	65.9784
zVAD/TNF	54.2327	51.3328	27.1701	26.0444	91.9953	85.964	59.3086	55.4203
SM/TNF	13.7255	12.8256	2.90298	1.53256	103.18	96.4155	31.5082	38.1313
SM/zVAD/TNF	14.5535	12.2882	3.71045	2.81158	88.101	82.3251	37.9816	34.8359

## Sheet: Extended Data Fig. 2h
sgCasp8-/- Zbp1-/-
TNF [ng/ml]	-			DMXAA			DMXAA+Etanercept
0.05	64.62	99.3	70.385	76.33	72.16	76.56	80.165	89.7	78.31
0.1	53.195	89.035	65.02	79.915	62.015	86	81.275	75.25	87.5
1	24.75	28.46	25.5	46.935	36.265	43.735	79.98	77.235	92.52
10	22.095	25.005	22.59	24.69	25.965	25.89	75.35	93.895	97.545
