# Supplementary material for: STING induces ZBP1-mediated necroptosis independently of TNFR1 and FADD
Source: Nature. 2025 Aug 20;647(8090):735–46. doi: 10.1038/s41586-025-09536-4 (PMC12629989; doi:10.1038/s41586-025-09536-4)
Supplement: Supplementary file 12 — Source Data Extended Data Fig. 3 [file 41586_2025_9536_MOESM12_ESM.xlsx]

## Sheet: Extended Data Fig. 3b
	Casp8E-KO/wt					Casp8E-KO					Casp8E-KO Tnfr1KO					Casp8E-KO StingE-KO
Spleen/ Body Weight Ratio (%)	0.769231	0.604839	0.517928	0.602007	0.443686	0.996	1.044	0.738	1.029	1.102	0.637	0.685	0.643	0.736	0.835	0.743	0.669	0.688	0.617	0.897
Liver/ Body Weight Ratio (%)	4.23077	3.58871	4.06374	3.11037	2.90102	4.286	4.177	4.549	5.294	4.37	3.41709	2.70775	3.08311	3.331	3.29807	3.68	3.532	3.696	3.344	3.077

## Sheet: Extended Data Fig. 3d
	Casp8E-KO/wt					Casp8E-KO					Casp8E-KOTnfr1KO					Casp8E-KO StingE-KO
CD45	2.71172	2.79142	2.28188	3.43975	1.90079	10.018	12.0719	6.49627	10.066	6.28322	0.644399	1.16289	1.66496	1.60064	1.21155	1.74823	3.50576	1.25851	3.80436	4.98219
F4/80	3.96008	4.83275	4.72751	3.26742	3.49201	10.4297	9.92671	13.0891	12.4615	9.54588	6.09037	4.43325	3.47981	2.85678	4.47646	6.12153	7.83926	10.3675	12.4147	8.94125
CD3	2.71367	2.97867	1.83508	1.38332	1.70088	2.38522	2.17431	1.51856	2.07643	1.79332	4.82104	4.73124	4.17566	4.19933	4.33836	5.01435	5.80366	5.32196	4.61295	5.9923
Ly6G	0.900616	0.623063	0.939627	1.01235	0.806712	3.1041	2.46947	2.42608	4.56457	3.35486	2.28057	1.91831	2.85013	3.61707	5.44907	2.62769	3.49034	1.87159	4.8107	1.28761

## Sheet: Extended Data Fig. 3e
	Casp8E-KO/wt					Casp8E-KO					Casp8E-KO Tnfr1KO					Casp8E-KO StingE-KO
TNF	0	0	0	0.316677	0	4.95872	9.0261	3.47536	5.89786	6.28725	0	0.323067	1.75834	0.367402	0	0.264443	0	1.11408	0.900853	1.14525
S100A9	6544.23	4150.28	4796.2	10294.3	5741.69	22435	15703.8	18718.5	25708.8	24503.4	8110.43	6867.68	13855.6	4430.01	4830.07	11748.1	7398.83	11208.1	14409.7	15314.2
M-CSF	30.0085	28.8303	30.5144	30.6842	24.668	99.9686	158.875	103.027	86.5548	94.5117	41.3438	37.5501	60.1643	44.1425	35.3378	52.8733	50.4364	75.6936	54.0685	69.3977
IL-6	5060.07	3053.25	7408.86	5197.83	745.504	1333.75	1225.65	2250.87	2142.61	4947.2	509.931	1132.03	708.739	697.076	590.858	4205.32	909.494	1755.77	1810.93	1506.87
IL-33	459.648	541.987	449.597	411.925	324.076	4184.06	4794.35	3067.6	2368.34	3100.15	625.154	453.671	908.344	530.783	362.738	1007	447.161	1163.44	634.888	849.187
IL-3	0	0	0	0	0	6.92052	17.0839	4.91287	5.91966	5.76751	0.333412	0	0.197041	0	0	0.535118	0	2.4849	0	0.384434
IL-1β	1036.5	1076.39	1225.28	1150.13	1407.9	1101.15	1006.95	1249.51	1437.82	1417.19	1371.11	1652.41	1182.86	1530.23	1094.93	1032.34	1111.23	1085.49	1508.04	1366.84
IL-13	5343.41	2906	2394.76	151.692	2861.31	1461.76	1148.5	6460.08	411.285	29655.2	999.539	2532.52	1479.12	433.084	580.769	6460.77	1439.94	3802.82	3731.86	3215.36
IL-10	22.9857	24.8692	28.0732	25.1127	27.0338	37.0489	27.5285	33.079	33.8038	31.7196	38.921	35.8147	32.0768	34.4829	31.6801	26.0458	19.1075	28.5049	29.2158	28.2909
IFN-γ	11.1295	14.8287	24.5086	16.8788	16.7562	43.3816	56.7228	41.8913	66.9766	53.7184	19.3621	19.2571	31.8539	31.2108	12.9744	10.5528	7.49075	22.9503	26.4815	25.4937
G-CSF	0	0	0	4.84877	0	209.152	511.242	204.243	447.994	196.625	0	0	25.6004	0	0	13.6192	0	23.6727	0	15.1867
FasL	44.7428	51.3378	74.6374	68.6557	77.3051	60.82	57.7071	53.3627	104.629	102.682	65.4473	70.041	56.168	98.8827	47.5694	60.5191	59.0946	57.7423	88.6354	71.094
CXCL13	432.953	439.671	513.044	449.047	512.426	573.446	554.966	556.952	723.581	756.853	539.266	546.228	519.398	728.016	551.309	448.735	407.836	458.298	513.091	491.212
CXCL1	131.524	149.87	83.9396	71.6018	85.6948	297.907	294.915	305.974	501.323	454.964	165.154	110.48	86.2648	165.44	137.092	152.324	104.566	135.519	116.242	91.8805
CCL5	534.506	535.327	537.885	476.922	488.925	572.014	509.35	521.142	682.721	654.325	444.262	449.409	524.73	556.645	409.492	612.332	281.2	458.815	471.799	425.709
CCL4	0	0	0	0	0	1426.53	2896.58	883.303	1218.84	1566.43	0	0	95.0334	0	0	71.1711	0	311.22	34.1427	84.9102
CCL20	26.3934	140.368	109.582	139.564	129.084	186.836	216.003	246.554	362.901	293.247	81.0265	197.826	251.984	213.859	30.7686	113.002	0	106.776	111.992	183.444
CCL2	0	0	0	0	0	1391.91	2177.14	2451.86	2068.63	2241.7	0	0	399.249	0	0	0	0	228.16	0	0
BAFF	79.8964	76.6637	87.6453	60.5505	64.4125	157.394	111.691	128.311	182.563	174.31	89.7822	79.5	129.338	88.9799	62.0962	81.9967	61.258	105.076	96.8463	96.2358

## Sheet: Extended Data Fig. 3f
	Casp8E-KO					Casp8E-KOTnfr1KO				Casp8E-KOStingE-KO
	Mean	SD	N			Mean	SD	N		Mean	SD	N
CCL4	864621857717186	1292991594725970	5		CCL2	0.0386448	0.0864124	5		0.0220845	0.0493824	5
CCL2	713809555963964	1016086720635020	5		G-CSF	0.0163137	0.0364785	5		0.0334416	0.0328704	5
G-CSF	144078889317707	224343212468620	5		CCL4	0.0118915	0.0265903	5		0.0627458	0.0766324	5
IL-3	4.80088e+12	7.49184e+12	5		IL-3	0.0130639	0.018848	5		0.0838442	0.127537	5
TNF	2.79696e+12	4.09098e+12	5		TNF	0.15075	0.0989697	5		0.11552	0.0879879	5
IL-33	8.0076	2.21951	5		IL-33	0.164475	0.059773	5		0.234188	0.0816301	5
M-CSF	3.75201	0.995098	5		CXCL1	0.358168	0.0933123	5		0.323722	0.0650325	5
CXCL1	3.54952	0.949426	5		IFN-γ	0.436477	0.157401	5		0.353911	0.169374	5
S100A9	3.39616	0.658245	5		CCL20	0.593979	0.361355	5		0.394635	0.251688	5
IFN-γ	3.12348	0.612504	5		IL-13	0.153948	0.108126	5		0.476553	0.230066	5
IL-13	2.86566	4.5523	5		M-CSF	0.402512	0.0902978	5		0.557099	0.10407	5
CCL20	2.39553	0.634919	5		S100A9	0.355785	0.177283	5		0.56112	0.145162	5
BAFF	2.04316	0.40859	5		BAFF	0.5962	0.163635	5		0.585219	0.114263	5
CXCL13	1.34879	0.210247	5		CXCL13	0.911055	0.134837	5		0.732571	0.0640097	5
IL-10	1.2741	0.13518	5		CCL5	0.811191	0.104202	5		0.765374	0.201236	5
FasL	1.19743	0.403227	5		IL-10	1.06003	0.0907052	5		0.803807	0.127355	5
CCL5	1.14221	0.151374	5		IL-6	0.305765	0.100955	5		0.85616	0.530811	5
IL-1β	1.05367	0.160999	5		FasL	0.891636	0.25713	5		0.888938	0.171183	5
IL-6	0.55438	0.351155	5		IL-1β	1.09962	0.187043	5		0.982507	0.165754	5

## Sheet: Extended Data Fig. 3g
	Casp8E-KO/wt						Casp8E-KO						Casp8E-KO Tnfr1KO						Casp8E-KO StingE-KO
Ifnβ	1.78	0.79	0.72	0.74	1.28	1.04	7.04	7.12	7.34	9.29	11.06	11.42	21.63	23.34	19.08	21.24	10.92	13.26	7.23	8.52	10.09	11.84	8.4	6.19
Zbp1	3.78	2.85	0.94	0.73	0.83	0.16	21.86	23.61	42.96	42.67	44.56	44.37	8.85	8.78	19.88	21.76	3.76	3.77	6.08	6.29	3.14	2.96	10.2	11
Mlkl	1.11	1.07	0.8	0.91	0.94	1.24	4.71	4.8	2.79	2.51	5.12	4.87	0.86	0.87	3.98	3.91	1.87	2.14	1.27	0.9	1.05	0.9	2.25	2.31
Ifnγ	3.4	0.66	1.46	1.38	0.43	0.51	14.48	18.16	11.07	12.19	18.22	13.46	35.46	35.46	44.5	54.52	8.86	8.76	3.33	4.52	7.07	6.41	14.11	12.89
Isg15	1.64	1.53	0.8	0.83	0.76	0.78	23.09	26.91	17.3	19.27	39.72	38.55	2.61	3.52	30.81	39.77	9.29	10.1	3.56	2.99	2.79	3.16	7.37	6.86
Ripk1	2.14	1.72	0.88	0.96	0.57	0.57	1.14	1.22	1.21	1.24	1.41	1.4	2.45	2.64	1.96	1.99	0.77	0.81	1.35	1.3	0.92	0.92	1.64	1.92
Ripk3	1.7	1.32	0.95	0.92	0.72	0.71	1.26	1.43	1.32	1.12	1.48	1.69	1.36	1.22	1.19	1.69	0.57	0.53	1.01	0.72	0.7	0.68	1.64	1.61
S100a9	1.03	0.62	1.8	1.74	0.64	0.78	1654.96	2464.25	551.71	658.71	3692.96	5882.39	3.24	3.21	313.34	389.3	39.86	47.21	253.05	243.6	79.68	53.48	345.98	408.32
