# Supplementary material for: STING induces ZBP1-mediated necroptosis independently of TNFR1 and FADD
Source: Nature. 2025 Aug 20;647(8090):735–46. doi: 10.1038/s41586-025-09536-4 (PMC12629989; doi:10.1038/s41586-025-09536-4)
Supplement: Supplementary file 13 — Source Data Extended Data Fig. 4 [file 41586_2025_9536_MOESM13_ESM.xlsx]

## Sheet: Extended Data Fig. 4a
	Casp8E-KO/wt Tnfr1KO Zbp1KO(n=5)														Casp8E-KO Tnfr1KO Zbp1KO/wt(n=10)														Casp8E-KO Tnfr1KO Zbp1KO(n=5)														Casp8E-KO/wt Tnfr1KO StingE-KO(n=5)
Spleen/ Body Weight Ratio (%)	0.27814	0.249653	0.421907	0.310705	0.280955										0.867508	0.808673	0.822745	0.872436	0.822001	1.1159	0.598587	1.09986	1.18878	1.01605					0.412007	0.347166	0.282463	0.301909	0.312759										0.436963	0.217014	0.394987	0.196504	0.226757

## Sheet: Extended Data Fig. 4b
	Casp8E-KO/wt Tnfr1KO Zbp1KO(n=5)														Casp8E-KO Tnfr1KO Zbp1KO/wt(n=10)														Casp8E-KO Tnfr1KO Zbp1KO(n=5)														Casp8E-KO/wt Tnfr1KO StingE-KO(n=5)
Thymus/ Body Weight Ratio (%)	0.634507	0.471567	0.716446	0.640241	0.612081										0.216877	0.213276	0.281191	0.330111	0.131926	0.195771	0.227463	0.350399	0.485021	0.389327					0.684226	0.605522	0.443871	0.545384	0.515132										0.440562	0.413693	0.574749	0.437565	0.451117

## Sheet: Extended Data Fig. 4c
	Casp8E-KO/wt Tnfr1KO Zbp1KO(n=5)														Casp8E-KO Tnfr1KO Zbp1KO/wt(n=10)														Casp8E-KO Tnfr1KO Zbp1KO(n=5)														Casp8E-KO/wt Tnfr1KO StingE-KO(n=5)
Liver/ Body Weight Ratio (%)	5.46463	5.84302	4.62397	4.90041	5.54065										6.50631	6.48716	7.89419	6.86159	6.56586	4.77682	6.15348	6.56025	7.45601	6.83696					5.98256	5.43943	5.97	5.54687	4.90719										6.1318	5.4579	4.94363	4.78162	5.51009

## Sheet: Extended Data Fig. 4d
	Casp8E-KO/wt Tnfr1KO Zbp1KO														Casp8E-KO Tnfr1KO Zbp1KO/wt														Casp8E-KO Tnfr1KO Zbp1KO														Casp8E-KO/wt Tnfr1KO StingE-KO
PLT	120	155	175	90	40										175	35	25	100	50										24	140	340	90	190										15	35	30	15	30
MCV	57	55	54	54	54										56	55	58	58	56										54	56	54	52	55										55	54	55	55	57
Neutrophils	0.15	0.25	0.1	0.15	0.2										0.15	0.45	0.05	0.3	0.1										0.12	0.3	0.1	0.15	0.1										0.05	0.1	0.05	0.05	0.1

## Sheet: Extended Data Fig. 4e
	Regions affected																					Character of lesions
Casp8E-KO/wt Tnfr1KO Zbp1KO (n = 8)	0	0	0	0	0	0	0	0														0	0	0	0	0	0	0	0
Casp8E-KO Tnfr1KO Zbp1KO (n = 7)	0	0	0	0	0	0	0															0	0	0	0	0	0	0
Casp8E-KO/wtTnfr1KOStingE-KO(n = 11)	0	0	0	0	0	0	0	0	0	0	0											0	0	0	0	0	0	0	0	0	0	0
Casp8E-KOTnfr1KOStingE-KO(n =21)	3	4	5	5	5	5	5	5	5	5	5	5	5	5	6	5	5	5	4	4	5	8	10	14	11	9	11	11	10	13	12	12	10	9	13	15	14	13	8	11	12	13
	Casp8E-KO/wt Tnfr1KO Zbp1KO (n=8)																					Casp8E-KO Tnfr1KO Zbp1KO(n=7)																					Casp8E-KO/wt Tnfr1KO StingE-KO(n=11)
Body Weight	25.126	19.825	20.122	23.522	18.841	25.308	26.354	25.842														25.752	26.831	19.76	24.219	24.039	26.165	19.814															17.907	20.763	21.46	20.857	19.768	28.622	31.543
[truncated: 25 more columns]

## Sheet: Extended Data Fig. 4f
	Casp8E-KO/wt Tnfr1KO Zbp1KO					Casp8E-KO Tnfr1KO Zbp1KO					Casp8E-KO/wt Tnfr1KO StingE-KO					Casp8E-KO Tnfr1KO StingE-KO
CD45	4.62467	7.43503	8.8908	4.56338	4.03367	7.53346	9.5167	9.84991	4.91196	4.78936	11.1319	12.088	10.231	9.574	9.40092	46.3252	40.5069	44.4975	44.3354	50.4573
ZBP1	0.0168568	0	0.018978	0.00874432	0.0225293	0.0251998	0.0377501	0.00787278	0.00959877	0.011286	0.0528926	1.71018	0.556369	0.810811	0.479718	45.5413	55.4605	57.6985	47.8003	53.0622
pMLKL	0.25874	0.540692	0.891898	0.027049	0.283864	0.679584	0.138942	0.418641	0.119673	0.396141	0.2014	0.1192	0.278	0.0854	0.1161	11.787	11.353	17.0113	10.9872	10.0265
c-Casp3	0.577142	1.71664	1.32665	0.513894	1.28251	1.16032	0.435745	0.885637	0.654253	0.573187	1.23057	1.05651	1.48392	0.767372	1.377	10.8163	10.5129	14.9519	13.4508	10.5883

## Sheet: Extended Data Fig. 4g
	Casp8E-KO/wt Tnfr1KO Zbp1KO										Casp8E-KO Tnfr1KO Zbp1KO										Casp8E-KO/wt Tnfr1KO StingE-KO										Casp8E-KO Tnfr1KO StingE-KO
WBC	6.8	2.1	2.5	6.1	6.1						2.2	6.5	6.8	5.4	6.2						1.75	9.25	10	7.75	4						10.5	26.5	11.5	27	15	38.75	33.5	18	27.75	34.25
RBC	11	6.55	8.2	11.05	9.2						9.75	11.15	11	7.85	10.5						7.95	9.1	11.7	8.85	7.8						7.65	4.9	7.7	4.05	5.7	5.75	4.6	5.5	6.3	7.95
Neutrophils	0.15	0.05	0.05	0.1	0.15						0.1	0.35	0.2	0.1	0.05						0.2	0.1	0.05	0.1	0.05						0.7	0.35	0.05	0.1	0	0.05	0.25	0.1	0.1	0.3
PLT	25	15	10	45	20						10	25	20	55	15						35	20	10	35	25						205	185	360	150	70	720	70	610	130	140
HGB	17	9.5	12.5	17	14						16	16.5	15.5	13	15.5						12.5	14.5	17.5	13	11.5						13	12	7.5	13	7	10	9.5	7	10	11.5
HCT	55	30	40	55	45						50	55	50	35	50						40	45	60	45	35						40	25	40	20	30	30	25	25	30	45
MCH	16	14	15	15	15						15	15	15	17	15						16	16	15	15	15						16	17	17	18	16	16	18	18	17	17
MCV	49	48	51	50	50						52	51	52	47	48						50	50	50	49	47						53	52	53	54	53	53	54	60	53	57
