# Supplementary material for: STING induces ZBP1-mediated necroptosis independently of TNFR1 and FADD
Source: Nature. 2025 Aug 20;647(8090):735–46. doi: 10.1038/s41586-025-09536-4 (PMC12629989; doi:10.1038/s41586-025-09536-4)
Supplement: Supplementary file 14 — Source Data Extended Data Fig. 5 [file 41586_2025_9536_MOESM14_ESM.xlsx]

## Sheet: Extended Data Fig. 5a
	Casp8E-KO/wt															Casp8E-KO															Casp8E-KO Zbp1KO															Casp8E-KO Tnfr1KO
Spleen/ Body Weight Ratio (%)	0.560399	0.780419	0.522284	0.54768	0.673905	0.614934	0.606061	0.411946	0.458554	0.717875	0.795297	0.493039	0.737327			1.14808	1.04895	0.878117	0.909563	1.03193											0.954064	0.83045	0.909091	0.958904	1.04932	1.14806	1.00697	0.979992	1.11026	1.25392	0.577108	0.893427				0.622	0.678	0.535	0.591
Liver/ Body Weight Ratio (%)	3.23786	3.44094	3.62117	3.47938	3.29465	3.25037	3.56506	3.39856	3.49206	3.48169	2.93914	3.16125	3.22581			4.12371	3.90443	4.95258	4.44387	4.96614											3.49823	3.49481	4.42149	3.83562	4.23225	4.43389	4.22153	4.04247	4.24962	4.19279	4.29625	3.57371				3.316	3.508	3.344	3.604
[truncated: 22 more columns]

## Sheet: Extended Data Fig. 5c
	Casp8E-KO/wt (n=20)																				Casp8E-KO (n=8)																				Casp8E-KO Tnfr1KO(n=15)
WBC (10*9/L)	3.57	3.75	3.44	4.95	5.4	4.7	6.13	6.44	4.37	3.49	4.77	3.56	3.57	2.36	4.23	4.01	4.82	2.21	3.45	5.93	9.61	15.36	6.24	7.37	12.2	10.65	12.4	11.88													6.03	10.06	8.55	3.68	5.91	3.43	9.57	4.15	3.58
LYM (10*9/L)	2.46	2.32	1.47	2.73	2.63	2.83	3.78	4.22	2.47	1.84	2.19	2.06	2.13	1.05	1.93	2.4	2.99	0.67	2.1	2.93	5.98	12.51	4.11	4.62	9.34	7.85	8.44	6.57													4.44	7.13	5.02	2.02	4.28	2.41	6.04	1.62	1.57
MON (10*9/L)	0.33	0.02	0.02	0.04	0.04	0.4	0.57	0.57	0.03	0.15	0.48	0.29	0.2	0.16	0.44	0.28	0.46	0.21	0.27	0.6	0.54	0.1	0.07	0.38	0.81	0.3	0.73	1.2													0.63	0.68	0.8	0.36	0.49	0.17	0.22	0.44	0.03
NEU (10*9/L)	0.76	1.41	1.94	2.18	2.74	1.47	1.78	1.64	1.67	1.49	2.09	1.21	1.24	1.15	1.87	1.33	1.37	1.33	1.08	2.4	3.09	2.75	2.06	2.37	2.05	2.5	3.23	4.12													0.96	2.25	2.73	1.26	1.14	0.85	3.3	2.09	1.99
RBC (10*12/L)	4.66	5.1	4.94	4.45	4.4	4.27	4.79	4.09	4.66	4.11	5.64	4.53	4.4	4.08	4.62	4.81	4.52	3.59	4.1	4.3	3.57	4.32	4.36	3.95	4.16	3.94	4.01	3.71													3.78	4.52	4.06	3.98	4.33	5.06	4.23	4.24	4.54
HGB (g/dL)	8.7	9.1	9.1	9.1	8.4	9.2	8.9	6.1	9	8.2	10.6	9.4	8.2	8.3	8.5	9.1	8.8	7.2	7.8	7.9	7.4	9.1	10.5	12	8.2	8.6	8.4	7.8													7.3	10	8.9	7.9	9.2	9.5	8.8	9	9
HCT %	30.48	31.92	31.72	32.13	30.5	30.69	32.72	27.73	32.03	28.83	40.2	31.47	31.37	29.37	31.76	33.09	32.53	27.14	29.34	29.56	27.12	28	29.94	26.05	28.61	27.6	29.12	27.6													25.86	31.1	32.58	26.46	30.26	30.8	29.31	31.28	31.07
MCV (fl)	65	63	64	72	69	72	68	68	69	70	71	69	71	72	69	69	72	76	72	69	76	65	69	66	69	70	73	74													68	69	80	66	70	61	69	74	69
MCH (pg)	18.7	17.8	18.5	20.5	19.1	21.6	18.6	19.8	19.4	19.9	18.7	20.8	18.6	20.4	18.4	19	19.4	20	19.1	18.3	20.8	21	24	30.5	19.7	21.7	21	21													19.3	22.2	21.8	19.9	21.3	18.8	20.8	21.1	19.8
MCHC (g/dL)	28.6	28.4	28.8	28.4	27.5	30	27.3	29.1	28.1	28.4	26.3	30	26.2	28.3	26.7	27.6	27	26.5	26.7	26.6	27.4	32.4	35	46.2	28.7	30.8	29	28.2													28.2	32.2	27.2	30	30.4	30.9	30	28.6	28.9
RDWc%	21	22.9	21.7	21.4	22	20.4	21.1	20.3	21.7	20.9	22.6	22.2	23.3	20.4	22.8	22.4	19.8	22.9	22.1	21.3	24.4	26.4	24.7	24.7	24.1	23.2	23	24.5													22.6	21.5	24.7	23.9	21.9	22.3	23.8	20.6	21.3
RDWs (fl)	48.4	51.6	49.2	54.7	53.1	51.6	50.8	48.4	53.1	51.6	55.5	53.9	58.6	52.3	55.5	54.7	50	60.9	55.5	51.6	65.6	60.9	60.2	58.6	58.6	57	59.4	64.8													55.5	52.3	69.5	55.5	53.9	48.4	58.6	53.1	51.5
PLT (10*9/L)	206	221	185	197	117	116	285	197	265	33	255	130	28	6	55	41	81	28	52	110	55	41	81	28	52	110	262	162													133	354	687	52	265	350	81	147	254
MPV (fl)	7.4	9.1	7.9	8.1	9.4	9	8.3	8.5	7.7	7.3	9.9	7.8	6.3	6.1	8.1	7.2	11.1	8.4	8.5	9.8	8.7	8.1	7.8	7.3	7.8	8	7.6	8.5													6.9	7.9	9.6	7.4	9	6.3	9.3	8.4	8.8
PCT %	0.15	0.2	0.14	0.16	0.11	0.1	0.24	0.17	0.2	0.02	0.25	0.1	0.02	0	0.04	0.03	0.09	0.02	0.04	0.11	0.21	0.35	0.3	0.05	0.23	0.22	0.2	0.14													0.09	0.28	0.66	0.04	0.24	0.22	0.08	0.12	0.22
PDWc %	31.9	30.5	33.1	33.4	31	36.9	29.5	33.1	30.5	28.9	33.8	32.3	33.8	26.8	37.2	36.4	43.9	36.7	33.8	33.4	34.5	31.4	32.7	37.9	32.3	31.4	33.8	35.5													36.1	33.4	39.2	36.6	31.9	29	41.4	36.1	33.1
PDWs (fl)	8.5	7.7	9.3	9.6	8	12.5	7.2	9.3	7.7	7.4	9.8	8.8	9.8	6.9	12.8	12	23.6	13.3	9.8	9.6	10.4	8.2	9	13.6	8.8	8.2	9.8	12.2													11.7	9.6	12.5	12.2	8.5	6.9	18.3	11.7	9.3
[truncated: 34 more columns]

## Sheet: Extended Data Fig. 5d
	Casp8E-KO/wt StingE-KO(n=4)				Casp8E-KO StingE-KO (n=4)				Casp8E-KO/wt StingKO(n=3)				Casp8E-KO StingKO(n=4)
Spleen/ Body Weight Ratio (%)	0.266	0.255	0.248	0.25	1.369	1.194	1.094	1.274	0.458	0.49	0.489		0.637	0.676	0.793	0.817
Liver/ Body Weight Ratio (%)	3.089	3.569	3.174	3.622	3.78	4.44	4.449	4.756	3.68	3.547	3.229		3.598	3.148	3.863	3.924

## Sheet: Extended Data Fig. 5f
	Casp8E-KO/wt									Casp8E-KO									Casp8E-KO StingKO
Zbp1	0.99	0.95	1.07	0.94	0.94	1.12	0.96	1.03	1.01	43.01	43.16	42.86	22.34	27.22	22.81	14.06	17.49	11.3	0.49	0.49	0.43	1.18	1.33	1.07	0.5	0.63	0.61
Ifnb	1.45	0.76	0.9	0.82	1.11	1.1	0.93	0.91	1.18	11.22	5.4	6.84	3.09	3.5	3.39	5.27	6.7	4.15	0.08	0.09	0.08	0.76	0.41	0.33	0.05	0.03	0.18
Mlkl	1.17	0.97	0.88	0.95	0.98	1.08	0.99	1.02	0.99	8.6	9.71	7.52	5.31	6.19	5.54	3.51	3.37	4.48	0.94	1.1	1.02	1.32	1.31	1.18	1.08	1.02	1.02
TNF	1.02	0.93	1.06	1.08	0.89	1.04	0.94	1.16	0.92	1.78	1.84	2.23	6.28	6.62	6.39	4.17	4.41	5.94	0.82	1.23	1.32	1.26	1.09	1.19	1.43	1.2	1.15
IFNg	1.41	1.58	1.63	1.62	1.42	1.59	0.4	0.42	0.45	6.31	6.49	4.93	5.69	6.24	8.98	5.12	9.69	14.59	1.12	0.96	1.4	0.96	1.05	0.86	0.77	1.06	0.74
Isg15	0.83	0.8	0.78							9.58	8.63	13.55							0.73	0.7	0.75
Ripk1	1	0.85	1.18							1.15	1.5	1.06							0.93	0.92	0.89
Ripk3	0.94	0.97	1.09							2.32	1.14	1.66							1	1.11	1.1
S100a9	0.7	2.17	0.52							1571.58	1582.51	2698.61							20.08	54.49	10.11

## Sheet: Extended Data Fig. 5h
	Regions affected			Character of lesions
Casp8E-KO/wt Tnfr1KO StingE-KO (n = 3)	0	0	0	0	0	0
Casp8E-KOTnfr1KOStingE-KO(n =3)	5	5	5	14	11	11
Casp8E-KO/wt Tnfr1KO StingKO (n = 3)	0	0	0	0	0	0
Casp8E-KO Tnfr1KO StingKO (n = 3)	0	0	1	0	0	1

## Sheet: Extended Data Fig. 5i
	Casp8E-KO/wt Tnfr1KO StingE-KO(n=3)			Casp8E-KO Tnfr1KO StingE-KO(n=3)			Casp8E-KO/wt Tnfr1KO StingKO(n=3)			Casp8E-KO Tnfr1KO StingKO(n=3)
Body Weight	17.907	20.763	21.46	18.691	17.37	22.41	23.409	27.58	30.015	22.083	23.486	25.455

## Sheet: Extended Data Fig. 5j
	Casp8E-KO/wt Tnfr1KO StingE-KO(n=3)			Casp8E-KO Tnfr1KO StingE-KO(n=3)			Casp8E-KO/wt Tnfr1KO StingKO(n=3)			Casp8E-KO Tnfr1KO StingKO(n=3)
Spleen/ Body Weight Ratio (%)	0.273636	0.313057	0.312209	1.14494	1.95164	1.18251	0.286215	0.246555	0.283192	0.344156	0.285276	0.322137
Thymus/ Body Weight Ratio (%)	0.290389	0.385301	0.27959	0.165855	0.069085	0.107095	0.239224	0.206672	0.223222	0.294344	0.259729	0.219996
Liver/ Body Weight Ratio (%)	5.46155	5.56278	5.452	7.85405	7.16753	7.69299	4.91264	3.54242	4.36115	5.18046	4.72622	5.46062

## Sheet: Extended Data Fig. 5k
	Casp8E-KO/wt Tnfr1KO StingE-KO(n=5)					Casp8E-KO Tnfr1KO StingE-KO(n=5)					Casp8E-KO/wt Tnfr1KO StingKO(n=5)					Casp8E-KO Tnfr1KO StingKO(n=5)
WBC	6.75	5.63	6.08	10.76	11.38	14.69	11.9	16.26	12.58	13.24	10.43	11.31	8.29	8.25	6.5	9.5	8.42	9.9	7.72	9.03
Lymphocytes	4.39	3.04	5.58	7.15	8.37	11.5	5.84	11.27	9.51	8.26	8.48	8.54	7.41	6.23	5.01	6.62	7.36	8.33	5.82	6.21
Monocytes	0.72	0.68	0.15	0.97	1	0.97	0.29	1.2	0.51	0.72	0.42	0.95	0.34	0.83	0.41	0.05	0.1	0.31	0.44	0.76
Neutrophils	1.64	1.91	0.35	2.64	2.02	2.22	5.78	3.79	2.57	4.26	1.53	1.82	0.54	1.2	1.08	2.83	0.97	1.25	1.46	2.07
RBC	12.98	12.05	10.48	11.41	10.16	11.6	10.57	10.57	10.49	5.04	11.69	12.38	12.03	11.88	12.68	9.81	10.92	12.01	11.8	10.43
