# Supplementary material for: STING induces ZBP1-mediated necroptosis independently of TNFR1 and FADD
Source: Nature. 2025 Aug 20;647(8090):735–46. doi: 10.1038/s41586-025-09536-4 (PMC12629989; doi:10.1038/s41586-025-09536-4)
Supplement: Supplementary file 15 — Source Data Extended Data Fig. 6 [file 41586_2025_9536_MOESM15_ESM.xlsx]

## Sheet: Extended Data Fig. 6c
mtDloop	Untreated			IMT1B				mtCO1	Untreated			IMT1B				mtRnr2	Untreated			IMT1B
wt	0.809048	0.984709	1.20623	0.072209	0.083171	0.055263		wt	0.73049	0.988329	1.28136	0.091864	0.12219	0.067918		wt	0.726452	0.934824	1.33873	0.092937	0.129044	0.079648
Casp8-/-	0.786376	0.950057	0.925396	0.026575	0.021528	0.016776		Casp8-/-	0.778679	0.979604	0.695228	0.028686	0.028124	0.018368		Casp8-/-	0.732775	1.12589	0.744655	0.039356	0.034261	0.025548
Casp8-/-Ripk3-/-	0.823646	0.708811	1.20298	0.038077	0.037525	0.037265		Casp8-/-Ripk3-/-	1.03286	0.763476	1.10419	0.045076	0.047351	0.043865		Casp8-/-Ripk3-/-	0.896964	0.762971	1.29323	0.055788	0.055003	0.061611
Casp8-/-Mlkl-/-	0.884303	0.810804	0.901408	0.026257	0.021748	0.029292		Casp8-/-Mlkl-/-	0.800373	0.596923	0.845933	0.033775	0.033668	0.036037		Casp8-/-Mlkl-/-	0.885442	0.768311	0.943935	0.043036	0.038454	0.051977
mtNd5	Untreated			IMT1B				mtNd2	Untreated			IMT1B				mtAtp6	Untreated			IMT1B
wt	0.781322	0.969194	1.24945	0.095281	0.128137	0.085734		wt	0.805031	0.855701	1.33925	0.102283	0.136665	0.075365		wt	0.910292	0.848078	1.2416	0.114847	0.105085	0.085466
Casp8-/-	0.941508	1.2058	0.669524	0.038946	0.035549	0.024721		Casp8-/-	0.908913	1.27111	0.637903	0.03704	0.035258	0.027447		Casp8-/-	0.734355	0.988661	0.697433	0.038447	0.032851	0.024751
Casp8-/-Ripk3-/-	1.0024	0.838832	1.42496	0.067328	0.059063	0.06394		Casp8-/-Ripk3-/-	1.12267	0.456715	1.56981	0.065243	0.076316	0.075234		Casp8-/-Ripk3-/-	0.94655	0.787944	1.36602	0.057102	0.05968	0.064807
Casp8-/-Mlkl-/-	0.736797	0.761172	1.02455	0.046541	0.043932	0.051199		Casp8-/-Mlkl-/-	0.708218	0.809224	1.20196	0.049193	0.047098	0.056876		Casp8-/-Mlkl-/-	0.770779	0.799897	0.89906	0.047881	0.046695	0.059625

## Sheet: SheeExtended Data Fig. 6d
sgCasp8-/-	wt			Casp8-/-			Casp8-/-+ IMT1B				Casp8-/- Ripk3-/-	wt			Casp8-/- Ripk3-/-	Casp8-/- Ripk3-/-	Casp8-/- Ripk3-/-	Casp8-/- Ripk3-/- + IMT1B	Casp8-/- Ripk3-/-	Casp8-/- Ripk3-/-		Casp8-/- Mlkl-/-	wt			Casp8-/- Mlkl-/-			Casp8-/- Mlkl-/- + IMT1B
Zbp1	0.941491	1.15536	0.911998	13.5687	11.7508	13.256	34.0866	38.1837	42.805		Zbp1	1.17251	0.663245	0.833447	11.7162	13.2187	9.13541	8.20982	13.9919	14.4476		Zbp1	0.941491	1.15536	0.911998	49.5508	52.1256	51.4252	43.9685	50.4257	49.3136
Rsad2	0.958894	0.947496	1.09298	130.864	113.257	101.982	148.83	152.811	171.482		Rsad2	0.862017	1.18863	0.961103	3.34456	3.25615	3.81868	3.66255	4.83056	4.83143		Rsad2	0.958894	0.947496	1.09298	9.64969	13.2016	11.6453	34.2305	37.4882	31.2593
Isg15	1.03692	0.962648	1.02022	29.8729	22.5133	22.8137	36.3055	38.5886	33.9301		Isg15	1.10651	1.12053	0.773211	9.06815	7.73752	7.2779	9.55452	12.577	13.6575		Isg15	1.03692	0.962648	1.02022	7.26472	8.88918	7.20221	9.31448	9.66466	9.26626
Ifit1	0.948076	0.979319	1.07197	21.3714	15.1054	19.0353	29.7234	28.5314	32.1875		Ifit1	0.74512	0.992413	1.24092	5.55869	5.22098	5.79016	4.61587	6.04323	7.20351		Ifit1	0.948076	0.979319	1.07197	12.5958	16.8046	14.6015	21.7437	22.411	19.8575
