# Supplementary material for: STING induces ZBP1-mediated necroptosis independently of TNFR1 and FADD
Source: Nature. 2025 Aug 20;647(8090):735–46. doi: 10.1038/s41586-025-09536-4 (PMC12629989; doi:10.1038/s41586-025-09536-4)
Supplement: Supplementary file 16 — Source Data Extended Data Fig. 7 [file 41586_2025_9536_MOESM16_ESM.xlsx]

## Sheet: Extended Data Fig. 7b
	Casp8-/-Ripk3-/-																														Casp8-/-Mlkl-/-
Untreated	16.312	11.513	9.114	10.324	6.775	14.054	12.799	8.572	10.29	7.664	8.947	9.733	10.865	15.372	7.588	9.884	16.319	11.265	9.467	14.729	15.84	13.517	14.944	12.512	13.754	19.05	10.434	8.529	11.958	10.463	14.168	12.746	10.707	21.268	16.025	18.725	20.567	11.415	11.821	27.632	15.512	43.608	36.341	18.495	33.912	20.237	43.085	39.556	20.212
DNaseI	3.959	4.881	5.175	7.433	2.886	7.821	6.374	6.411	5.983	7.039	9.009	5.784	6.737	5.505	3.992	5.728	7.074	9.347	8.294	4.608	8.023	6.048	7.054	9.184	6.613	5.442	2.708	7.582	6.968	9.414	10.013	11.646	9.668	9.145	11.203	10.013	11.646	9.668	9.145	7.582	11.203	15.15	9.169	12.212	6.468	10.169	9.798	11.232	10.169
RNaseA	4.266	3.164	3.141	5.702	6.47	3.247	3.319	5.587	3.694	3.257	4.502	5.301	4.645	4.37	3.3	1.843	2.851	3.651	1.7	2.102	3.063	2.106	1.791	2.343	2.117	1.859	1.482	3.121	1.667	1.415	9.75	8.437	9.351	14.61	12.526	10.097	4.341	4.106	2.973	3.673	2.462	2.303	3.955	2.729	4.855	3.424	1.942	1.048	0.28
DNase I + RNase A	2.454	3.043	2.252	2.329	2.081	3.262	3.89	4.008	1.359	3.981	2.523	2.212	1.645	2.243	2.149	2.45	1.932	2.371	2.174	2.011	2.277	2.64	1.481	2.31	2.051	1.966	3.906	2.311	2.575	2.608	1.879	2.037	0.169	3.181	3.947	0.333	1.032	0.16	1.692	1.522	3.49	0.17	0.81	1.009	1.371	0.184	0.008	0.055	2.156
[truncated: 11 more columns]

## Sheet: Extended Data Fig. 7d
Zbp1	wt																														Casp8-/-
Untreated	1.494	1.264	1.695	1.838	1.264	1.689	1.657	1.511	0.789	1.391	0.924	0.946	1.103	0.776	1.079	0.568	1.633	1.228	0.894	1.402	1.031	1.506	0.765	0.771	1.68	1.936	1.567	1.601	1.302	0.793	17.527	16.285	5.971	17.17	14.924	12.32	12.114	12.921	8.057	14.045	12.15	10.727	20.897	19.615	15.502	9.223	14.679	10.347	10.449
DMXAA	7.369	21.481	22.841	12.649	30.189	12.526	17	10.072	10.43	9.994	7.785	7.307	8.109	31.405	12.049	19.383	11.368	17.728	13.931	11.13	9.401	10.214	6.825	17.084	14.244	12.097	10.063	7.997	8.39	18.749	23.641	15.934	15.941	12.712	19.846	14.177	32.771	14.061	26.049	16.323	19.655	12.041	22.233	17.366	18.027	12.877	14.578	23.594	49.833
Z-NA	wt																														Casp8-/-
Untreated	1.106	0.77	0.287	0.725	0.835	1.074	0.766	0.689	0.987	1.074	0.946	0.504	0.407	0.383	0.171	0.419	0.227	1.097	0.206	1.079	0.46	0.995	0.084	0.159	0.655	0.844	0.768	0.743	0.605	0.504	23.21	18.183	10.606	22.333	15.885	14.56	27.283	18.795	13.567	16.243	21.709	12.294	17.04	15.428	18.604	10.394	12.209	13.39	9.036
DMXAA	8.06	10.359	10.651	2.844	4.461	8.091	7.881	6.381	4.562	9.733	8.534	5.455	7.642	12.172	14.337	11.071	6.042	5.038	7.723	4.244	18.949	7.997	5.447	11.166	7.562	5.172	3.987	13.604	5.181	12.452	16.577	19.24	7.057	22.677	16.042	24.434	25.799	19.795	15.452	16.249	14.896	25.779	9.725	26.949	31.437	49.47	41.133	32.605	19.765
[truncated: 71 more columns]

## Sheet: Extended Data Fig. 7e
	wt																														Casp8-/-
Untreated	0.865	1.107	1.194	0.64	0.865	1.28	1.142	0.502	0.675	1.488	0.761	0.848	0.571	0.709	0.779	0.744	1.298	0.83	1.28	0.865	1.142	1.107	1.194	1.28	1.142	0.865	0.865	0.865	0.865	1.107	13.304	13.961	12.664	13.079	11.955	12.681	13.235	17.612	12.958	16.297	15.259	15.709	13.529	16.193	10.605	16.504	8.91	14.584	17.387
DMXAA	15.172	13.719	13.65	15.242	6.886	3.927	5.899	5.726	5.726	6.868	5.225	15.691	3.65	8.079	4.031	5.726	18.356	14.169	19.913	15.726	10.519	9.515	7.526	5.796	8.183	3.72	6.972	3.166	4.931	16.072	37.801	34.479	29.843	35.915	36.019	34.652	54.358	33.476	40.362	33.701	35.362	36.037	38.324	16.66	46.503	47.576	16.85	36.677	38.943
[truncated: 71 more columns]
