# Supplementary material for: STING induces ZBP1-mediated necroptosis independently of TNFR1 and FADD
Source: Nature. 2025 Aug 20;647(8090):735–46. doi: 10.1038/s41586-025-09536-4 (PMC12629989; doi:10.1038/s41586-025-09536-4)
Supplement: Supplementary file 17 — Source Data Extended Data Fig. 8 [file 41586_2025_9536_MOESM17_ESM.xlsx]

## Sheet: Extended Data Fig. 8b
	P1-pre			P1-post					P2-pre			P2-post					P3-pre			P3-post
	Mean	SD	N	Mean	SD	N			Mean	SD	N	Mean	SD	N			Mean	SD	N	Mean	SD	N
IL-21	99.3373	104.317	3	27.1803	11.9363	6		CXCL1	153.54	174.731	2	105.718	242.856	8		CXCL1	163.677	0	1	170.775	195.234	6
IL-6	83.8892	117.403	3	8.1838	11.5999	6		IL-21	42.2985	2.97776	2	32.9866	17.6954	8		CCL2	50.5774	0	1	50.7638	21.971	6
CXCL1	63.8885	60.5204	3	2.83313	3.10354	6		CD40L	29.4611	5.77006	2	13.0369	5.71932	8		IL-21	44.2976	0	1	27.2144	9.0349	6
IL-13	42.6857	0	3	45.6147	35.0145	6		CXCL5	26.2102	3.64601	2	7.89622	4.44654	8		CXCL11	21.8337	0	1	9.07438	4.43662	6
IL-3	27.2587	42.5858	3	0	0	6		CCL2	13.2095	0.919991	2	13.9276	1.98457	8		IL-6	10.5685	0	1	9.83704	9.02814	6
IL-1β	17.6138	13.8099	3	6.15845	1.45343	6		CXCL2	11.8914	0.604919	2	5.14859	2.39956	8		IL-1β	7.5245	0	1	8.00987	1.70878	6
CD40L	16.5532	5.24402	3	5.61901	4.05183	6		IFNα	10.6808	10.1049	2	9.16396	13.6649	8		LTα	7.2468	0	1	7.90114	6.91091	6
IFNα	13.5528	2.44113	3	13.0467	5.77313	6		IL-3	9.11683	0	2	6.77883	6.73386	8		IFNα	6.66841	0	1	7.20702	4.76962	6
CXCL11	13.492	3.3487	3	12.2621	6.76542	6		IL-1β	7.77384	0.720091	2	6.94128	2.69872	8		CD40L	6.24825	0	1	12.7156	10.2232	6
IL-8	7.10672	7.20359	3	0	0	6		IL-8	7.37513	10.43	2	8.97442	25.3835	8		CXCL5	6.09823	0	1	4.75638	3.0347	6
CCL2	7.0171	4.60872	3	8.33919	4.5147	6		IL-6	4.86879	2.38617	2	8.35491	4.69653	8		CXCL10	5.58752	0	1	2.47972	1.70257	6
IFNγ	6.46839	4.91133	3	2.78658	0.483446	6		CXCL11	4.45857	2.37925	2	10.0612	5.46573	8		G-CSF	4.02541	0	1	6.44944	4.56096	6
BAFF	6.09432	5.11885	3	2.82295	0.421015	6		TNF	3.94786	0.0713826	2	3.50505	0.695547	8		IL-18	3.75235	0	1	2.93217	0.865183	6
CXCL5	5.89581	4.23119	3	1.91369	1.2413	6		G-CSF	3.87859	2.34705	2	4.44182	3.71691	8		M-CSF	3.69341	0	1	2.03806	1.17853	6
TNF	5.61448	2.70502	3	3.73392	0.244887	6		LTα	3.6234	5.12426	2	2.56124	3.33985	8		IL-33	3.62921	0	1	2.63826	0.841906	6
CCL5	5.40367	3.67425	3	6.79098	3.23312	6		FasL	3.57017	0.92153	2	1.47824	0.515096	8		TNF	3.45738	0	1	4.15426	1.36571	6
IL-1α	4.6715	2.86361	3	2.03329	0.291562	6		IL-7	3.25579	0.184021	2	2.8706	0.694681	8		S100A9	3.22557	0	1	2.42508	1.13313	6
IL-7	4.43799	4.77004	3	2.35785	0.296238	6		IFNγ	3.01142	0.498342	2	3.78258	2.72896	8		IFNγ	3.03475	0	1	2.49761	0.842294	6
CXCL10	4.39832	0.37169	3	8.52301	2.43908	6		IL-33	3.01073	0.293182	2	2.88617	1.11359	8		BAFF	2.35473	0	1	2.62083	0.78434	6
IL-12	4.18519	3.31882	3	1.51573	0.480883	6		CCL5	2.9201	0.182827	2	4.35372	2.12284	8		IL-1α	2.31531	0	1	2.3183	0.586369	6
G-CSF	3.66867	2.31581	3	3.91606	4.96984	6		CCL24	2.86433	1.93523	2	1.39392	0.641847	8		IL-7	2.25199	0	1	2.51379	0.264339	6
LTα	3.10905	1.01768	3	3.8452	3.91715	6		BAFF	2.70436	0.129137	2	2.9531	0.583812	8		CCL4	2.14868	0	1	2.10135	0.317985	6
M-CSF	3.0758	1.22405	3	6.48829	2.66051	6		CCL4	2.50387	0.186725	2	2.04849	0.304313	8		FasL	1.88057	0	1	1.43208	0.512449	6
CXCL2	2.68186	2.37757	3	0.793426	0.4581	6		IL-1α	2.47999	0.417935	2	2.42356	0.519024	8		CXCL9	1.58477	0	1	1.51282	0.221454	6
CCL4	2.59284	1.09864	3	1.73982	0.104197	6		CXCL9	1.6672	0	2	1.6427	0.193855	8		TRAIL	1.51397	0	1	1.45708	0.329792	6
IL-33	2.53085	0.626053	3	3.04758	0.904879	6		CXCL10	1.60473	0.464651	2	4.90674	2.89336	8		CCL3	1.42374	0	1	1.57655	0.231801	6
CXCL9	2.45576	1.39925	3	1.47989	0.162391	6		CCL3	1.59291	0.0780505	2	1.72052	0.228283	8		IL-12	1.33193	0	1	1.12965	0.530576	6
CCL3	2.40124	1.01699	3	1.62986	0.144793	6		IL-18	1.49952	0.109831	2	2.0877	0.609708	8		CCL24	1.29264	0	1	0.964059	0.261324	6
FasL	2.3416	0.962891	3	1.86084	1.28462	6		S100A9	1.43809	0.901552	2	1.59849	0.647959	8		CCL5	1.09161	0	1	5.12965	3.16821	6
S100A9	1.73959	0.604578	3	1.80871	1.46453	6		TRAIL	1.13563	0.0100918	2	1.06395	0.370868	8		IL-13	0	0	1	6.01834	10.0343	6
IL-18	1.68812	0.498762	3	1.98063	0.193585	6		M-CSF	0.915128	0.49881	2	3.17688	2.45732	8		IL-3	0	0	1	5.01346	4.54264	6
TRAIL	1.50013	0.476024	3	1.74056	0.255496	6		IL-12	0.749188	0.100569	2	1.37033	0.608647	8		IL-8	0	0	1	3.10323	4.33724	6
CCL24	0.418815	0.103814	3	0.426118	0.0722182	6		IL-13	0	0	2	0	0	8		CXCL2	0	0	1	3.53638	3.87436	6
