# Supplementary material for: STING induces ZBP1-mediated necroptosis independently of TNFR1 and FADD
Source: Nature. 2025 Aug 20;647(8090):735–46. doi: 10.1038/s41586-025-09536-4 (PMC12629989; doi:10.1038/s41586-025-09536-4)
Supplement: Supplementary file 18 — Source Data Extended Data Fig. 9 [file 41586_2025_9536_MOESM18_ESM.xlsx]

## Sheet: Extended Data Fig. 9a
Weeks elapsed	wt (n=6)	StingN153S/wt (n=12)
108	1
112	1
103	1
112	1
121	1
122	1
14.86		1
16.86		1
33		1
36.29		1
94.57		1
19.86		1
21.43		1
43.29		1
41.57		1
41.57		1
36.14		1
28.71		1

## Sheet: Extended Data Fig. 9c
	Affected	Not affected
Dermatitis	3	9
Lymph node loss	12	0
Splenomegaly	11	1
Thymic involution	7	5
Interstitial lung disease	12	0

## Sheet: Extended Data Fig. 9d
	wt (n=6)												StingN153S/wt (n=12)
Spleen/ Body Weight Ratio (%)	0.312589	0.300229	0.27239	0.188314	0.349164	0.135584							0.601043	0.886747	1.26571	0.569842	1.41558	0.71182	0.275153	0.653008	0.901076	1.32761	1.05437	0.948309

## Sheet: Extended Data Fig. 9e
	wt (n=6)												StingN153S/wt (n=12)
Lung/ Body Weight Ratio (%)	0.664251	0.506005	0.628314	0.488025	0.677989	0.566063							0.207	0.346	0.188	0.17	0.326	0.187	0.192	0.228	0.19	0.391	0.227	0.192

## Sheet: Extended Data Fig. 9f
	wt (n=6)										StingN153S/wt (n=10)
WBC	10.91	11.34	7.46	12.78	10.03	4.64					13.51	7.28	4.41	21.36	8.01	9.86	11.22	13.55	10.81	3.55
Lymphocytes	7.05	9.29	4.53	7.08	7.45	4.02					3.64	4.02	1.81	7.35	6.86	5.41	3.87	5.19	5.32	3.02
Monocytes	0.07	0.07	0.72	1.03	1.06	0.09					1.25	0.73	0.22	1.6	0.4	0.9	0.56	1.19	0.07	0.08
HCT	48.14	46.44	47.11	39.66	43.43	45.15					36.63	24.08	35.25	37.83	48.08	43.52	44.11	39.19	37.32	47.89
