# Supplementary material for: STING induces ZBP1-mediated necroptosis independently of TNFR1 and FADD
Source: Nature. 2025 Aug 20;647(8090):735–46. doi: 10.1038/s41586-025-09536-4 (PMC12629989; doi:10.1038/s41586-025-09536-4)
Supplement: Supplementary file 19 — Source Data Extended Data Fig. 10 [file 41586_2025_9536_MOESM19_ESM.xlsx]

## Sheet: Extended Dadta Fig. 10a
	wt																				Ripk3KO																				StingN153S/wt
Thymus/ Body Weight Ratio (%)	0.621946	0.663703	0.324566	0.295858	0.312801	0.149862	0.446691	0.287627	0.520051	0.335906	0.234541	0.481078	0.510893	0.307661							0.485603	0.239776	0.326607	0.373903	0.541187	0.315516	0.45908	0.43691	0.458825												0.168067	0.091617	0.232526	0.177379	0.139436	0.12509	0.130689	0.174908	0.186651
[truncated: 11 more columns]

## Sheet: Extended Dadta Fig. 10b
Thymus	wt														Ripk3KO														StingN153S/wt														StingN153S/wt Ripk3KO
DN Tcells % live	10.9	6.89	10.3	4.87	13.4	4.58	4.55	7.33	4.92	2.33	5.6	4.57	5.7	3.78	8.13	59.2	33.8	56.9	57.4	76.1	67.3	46.1							18.5	4.58	1.87	5.56	2.88	6.25	3.62	2.77	2.41	7.25	8.75	6.05			6.45	3.91	11.8	7.3	4.93	9.16	14.1
DN1	4.33	3.19	1.91	5.74	2.74	5.39	3.96	1.56	1.86	2.21	1.68	1.59	0.97	2.03	3.72	1.65	1.71	1.09	1.9	1.1	1.28	0.85							1.1	1.84	2.37	2.2	1.43	1.92	2.05	2.31	3.04	2.19	1.27	0.77			2.85	4.28	1.95	2.62	4.39	2.19	1.58
DN2	0.25	0.4	0.15	0.5	0.18	0.33	0.3	0.04	0.04	0.11	0.07	0.28	0.1	0.15	0.22	0.06	0.05	0.03	0.07	0.02	0.03	0.03							6.61e-05	0.03	0.05	0.04	0.04	0.02	0.04	0.08	0.12		0.1	0.07			0.07	0.14	0.06	0.09	0.15	0.09	0.05
DN3	2.36	5.62	4.51	12.7	3.41	10.1	11.9	0.94	1.2	2.82	1.38	4.44	2.56	3.39	6.05	1.02	1.53	1.03	1.17	0.72	0.78	0.78							0.32	0.86	2.82	1.14	1.4	0.85	0.87	1.96	3.58	3.27	2.95	2.39			3.9	7.79	2.85	5.02	6.15	3.11	2.96
DN4	92.6	90.2	93.1	80	93.2	83.3	83.1	97.6	97.2	95.6	97.1	93.2	96.1	93.7	89.5	96.9	96.3	97.5	96.5	97.8	97.6	98.1							98.6	97.5	95.5	96.8	97.5	97.4	97.2	96.1	94.1	93.4	95.3	96.5			92.9	87.4	94.9	91.9	88.8	94.5	95.3
CD4 SP from live	7.29	6.31	5.7	7.69	7.05	7.07	6.42	6.49	5.38	6.47	6.65	7.69	7.59	5.91	6.99	5.07	6.09	5.06	3.68	3.94	5.99	5.5							3.94	4.87	5.32	4.99	5.22	4.98	3.86	5.64	6.99	3.95	5.3	5			3.88	4.54	4.89	4.81	6.28	5.01	6.66
CD4 CD69+ from CD4 SP	45.2	58.3	58.5	55.7	54.7	55.9	59.1	58	59.6	62.3	59.7	60.4	60.7	60.2	56	30.7	46.9	36.8	42.8	20.4	20.3	35							59.5	59.2	60.5	63.2	57.6	60.3	58.6	56.8	60.4	74.2	64.1	62			55.2	55.3	58.9	53	58.6	60.5	57.1
DP from live	75.2	82.5	80	80.9	72	83.8	85.2	79.3	88.1	87.9	85.5	76.7	81.7	77.9	78.3	25.4	52.1	29.1	25.6	11.9	18.6	40.7							74.7	87.8	91	86.6	88.9	85.9	89.4	88.6	87.3	85.5	81.3	83.9			83.8	84.6	75.5	82	81.2	79.6	72.4
CD69+ DP from DP	4.49	6.05	5.8	4.63	5.41	4.47	5.53	9.73	10.1	11	9.77	5.23	6.25	4.88	5.52	5.37	4.06	6.27	5.82	5.67	5.63	5.24							10.9	11.5	12.2	10.9	10.6	12.5	11.9	10.8	12.4	11.2	8.92	8.29			5.04	8.37	6.75	7.19	6.84	8.28	9.68
[truncated: 1 more columns]

## Sheet: Extended Data Fig. 10c
	wt																				Ripk3KO																				StingN153S/wt
Lung/ Body Weight Ratio (%)	0.688583	0.820237	0.839396	0.647538	0.721848	0.689366	0.740567	0.663754	0.704958	0.685429	0.613414	0.80821	0.722297	0.77428							0.690787	0.701231	0.742696	0.48228	0.755144	0.728471	0.702788	0.774787	0.774639												0.684874	0.799104	0.89591	0.718854	0.745264	0.716863	0.752591	0.784722	0.830276
[truncated: 11 more columns]

## Sheet: Extended Data Fig. 10d
Lung	wt														Ripk3KO														StingN153S/wt														StingN153S/wt Ripk3KO
naive CD4 T cells	12	31.9	34.4	37.9	35.8	15.9	35.6	1.99	3.57	2.48	0.54	37.5	44.4	25.7	34.1	14	14.6	26.4	27.8	22.1	19.4	19.8							5.28	18.2	26.1	23.7	21.4	19.1	14.4	24.3							0.23	2.23	1.42	1.65	2.28	0.81	2.61
Granulocytes	5.54	4.83	6.3	5.61	7.41	5.9	4.95	4.23	5.92	33.1	5.25	3.73	8.72	6.3	4.84	9.84	4.53	7.08	2.27	2.95	2.39	4.75							19	10.3	6.62	10.9	1.49	5.82	5.05	9.6							22.2	16	8.23	24.2	14.7	35.3	17.1
DCs	2.31	3.6	2.43	2.67	0.97	2.99	3.04	1.75	2.72	1.33	1.2				3.45	3.62	3.61	2.85	2.21	2.72	3.57	3.59							0.75	2.17	1.88	0.59	1.26	1.23	1.75	1.61							1.36	0.88	0.52	1.09	1.76	0.38	1.83
NK cells	8.33	8.57	7.39	11.3	11	7.39	7.72	7.78	9.18	6.11	5.62	6.21	5.7	6.52	5.7	7.26	6.52	10.8	7.51	8.64	10.4	8.2							1.24	2.88	2.46	1.75	2.52	2.15	2.09	2.48							0.78	1.62	0.72	1.47	2.05	1.33	1.59
Res. Mac	0.71	0.48	0.43	0.42	0.34	1.01	0.49	1.29	0.82	0.88	1.11	0.33	0.29	0.28	0.78	0.84	1.1	0.51	0.41	0.58	0.93	0.86							0.78	0.76	0.3	0.37	0.52	0.45	0.35	0.43							2.82	1.3	2.18	0.87	0.89	2.06	1.87
Res. Mono	7.66	7.61	6.65	7.15	8.41	8.36	7.76	6.93	7.67	6.39	5.95	6.21	6.45	5.13	7.22	6.09	6.71	7.41	6.8	7.47	8.06	6.13							7.12	9.98	11.4	8.69	6.7	9.05	6.49	6.63							11.6	13.4	5.96	12.9	10.3	7.12	15.9
Naive CD8	7.89	27.2	29.7	41.5	55.4	13.8	36.9	0.04	0.12	0.1	8.56e-05	39.6	45.6	39.9	33.6	16.4	15	19.9	26.5	21.3	15.7	11.4							9.04	6.9	24.1	18.3	9.06	10.3	4.62	6.51							0.05	0.11	0.5	0.15	0.25	0.07	0.13
CM CD8	1.94	6.25	7.54	7.63	13	2.62	8.95	0.08	0.25	0.21	0.02	21	25.7	24.2	9.94	4.7	5.32	8.54	6.17	6.08	6.15	4.43							18.3	13.6	25.1	18.7	9.21	9.17	10.8	8.7							0.3	0.53	0.87	0.46	0.93	0.24	0.45
TCRb CD8	97.6	95.7	96.1	96.6	95.9	98.1	96	97.8	96.6	97.1	98.1	99.2	99.1	98.6	97	97.6	97.8	97.3	95.8	97	97.7	97.1							94.3	95.3	93.2	93.7	93.6	95.8	94.2	95.7							92.8	93.2	93.7	89.4	94	95.8	92.8
EM CD4	28	24.8	21	18.8	21.3	30.5	21.4	58.3	51.3	45	64.6	19.5	15.2	31.8	26.7	39	37.2	28.3	32.5	30.6	33.2	40.3								60.6	56.7	56.4	43.9	42.1	57	43.5							93.5	69.9	88.8	60.5	71.8	84.8	57.6
CM CD4	7.4	25.3	24.5	27.9	35	10.4	25.3	3.5	3.93	2.48	1.45	33.1	31.5	33.3	24.9	15.5	14.5	24	20.6	20.5	16.1	19.4							2.29	4	7.16	7.61	6.4	7.11	4.97	5.83							0.41	1.42	0.65	1.72	1.66	1.7	1.5
CD3+ T cells	26.5	21.2	27.6	25.3	27.9	24.9	26.8	27.7	23.1	15.8	25.4	24.4	32.6	24.3	25	23.5	21.2	26.1	28.9	27	24.4	27.2							3.04	4.73	3.73	3.49	5.11	3.5	4.86	5.57							3.69	3.61	10.1	2.43	5.18	5.67	3.42
CD4+ T cells from CD3	62.1	62.6	63	60.2	59.1	60.5	61.8	59.1	58.8	64.4	59.6	62.3	64.8	54.1	64.5	60.7	61.3	59.1	63.9	60.9	63.2	62.3							60.3	43.7	44.3	50	39.3	37.5	39.9	38.2							70.5	32.2	73.8	42.2	37.5	50.9	39.5
MHCII+ B cells	98.1	97.4	98.2	95.6	97.6	97.4	97.8	98.6	97.8	98.4	96.3	97.4	98.5	98.8	98.5	98.5	97.8	98.1	97.1	98.1	97.2	98							99.6	99.7	99.4	99.6	99.7	99.5	99.6	99.3							99.4	99.7	99.7	99.4	99.8	99.4	99.7
TCRb CD4	97.7	95.8	97.2	96.8	97.3	96.5	96.9	98.1	97.1	97.8	98.2	98.6	99	97.4	95.6	96.6	96.7	97.4	95.3	97.3	97	95.8							82.4	83.5	84.3	89.1	92.1	89.5	91.1	87.1							69.5	82.5	92.4	79.2	88.4	85.2	81.5
B cells	26.7	29.5	30.1	26.4	23.2	21.2	23.3	28.7	26	15.9	34.8	22.5	22.7	27.4	28.3	25.3	20.2	23.3	29.6	29.9	25.3	21.7							32.1	33.6	41.7	51.5	52.1	45.4	45.9	40.2							19.3	24	49.7	18	37.8	18.9	20.9
CD8 from CD3	31.3	30.6	31.2	33.2	33.2	30	31.8	33.4	34.6	29	33.8	31.8	30	30.1	28.1	31.2	29.4	34.8	29.8	32.9	30.2	30.8							19.2	35.5	38.2	35.1	44.7	45.8	44.8	48.9							15.9	50.2	17.5	42.1	48.9	39	42.6
EM CD8+	10.4	9.44	9.18	6.17	8.05	10.3	8.4	21	23.7	26.9	18.4	10.3	6.71	14.5	9.15	15.5	18	10.6	12.7	10.8	14.1	16.9							36	43.6	30.7	37.1	39.2	36.5	45.3	41							52	59.1	41.9	54.7	65.5	54.9	55.8
[truncated: 4 more columns]

## Sheet: Extended Data Fig. 10e
	wt																				Ripk3KO																				StingN153S/wt
Spleen/ Body Weight Ratio (%)	0.349845	0.400726	0.324566	0.256782	0.318816	0.371658	0.311508	0.271033	0.317809	0.326827	0.419467	0.365619	0.381702	0.358938							0.403529	0.321209	0.3624	0.287201	0.440501	0.343356	0.374065	0.413608	0.38732												0.747899	0.549702	0.868554	0.602157	0.538513	0.466683	0.482199	0.690177	0.585699
[truncated: 11 more columns]

## Sheet: Extended Data Fig. 10f
Spleen	wt														Ripk3 KO														StingN153S														StingN153S Ripk3KO
Bcells	46.1	41.8	43.8	49.2	45.5	45.7	51.5	49.7	40.9	48.8	44.8	37.2	43.9	46.4	42.3	38.9	48.9	45.9	48.2	51	45								52.4	70.6	68.9	62.3	64.1	57.1	60	51.5	65.4	62	50.8	68.5			60.8	65.8	69.4	69.3	65.5	63.8	64
MHCII+ B cells	92.8	84	94.3	93	94	93.7	97.5	95.8	95.3	95.2	94.9	97	96.9	93.8	94.8	94.3	91.9	94.1	94.3	92.2	93.7								98.3	97.6	99.1	98.9	97.3	97.8	98.1	97.9	98.6	99.1	98.8	98.8			98.7	98.6	98.2	98.2	98	97.6	97.4
CD3+ T cells	19.4	19.9	18.2	17.9	19.7	18.2	35.8	31.7	28.8	32.2	28.9	33.8	22.3	20.1	15.7	22.9	14.6	21	17.3	18.1	18.7								2.27	3.2	5.89	5.08	4.13	5.05	3.71	3.39	5.46	4.05	0.87	0.9			1.62	1.83	2.35	1.64	2.63	1.88	1.43
EM CD4 T cells	5.42	5.31	6.55	6.52	6.5	5.79	7.43	8.14	10.5	8.95	8.4	5.21	16.1	7.09	6.39	4.62	6.18	8.55	6.86	8.39	7.52								39.3	13.8	38.1	26.5	14.3	10.4	17.1	13.1	16.9	9.43	20.1	22.2			41.5	21.6	14.6	19.9	9.71	16.2	15.9
CM CD4 Tcells	9.95	9.6	11.9	13.7	11.2	12.2	28.5	18.6	11.9	26.6	15.5	15.9	19.3	11.1	13.3	13.8	10.9	15.4	15.7	13.4	14.8								4.89	3.77	4.32	3.93	4.05	3.94	4.02	4.26	2.81	3.69	1.89	2.49			7.76	4.68	6.95	6.96	8.63	10.1	7.46
Naive CD4	81.4	79.3	78.5	76.8	79.5	79	63	71.1	75	61.1	66.9	72.3	49.8	79	77.1	78.9	78.9	73.3	74.6	73	73.9								27.5	58.4	42.6	59.3	69.1	73.4	66.9	67.1	66.8	65.8	44.2	47.2			35.7	60.3	68.5	59.1	73.7	63.6	66.3
TCRb+ CD4	95.1	95.7	95.2	95.9	96	96.2	98.3	97.9	97.1	98.2	97.6	98.2	96.4	96	94.2	96.1	96.7	96.4	95.8	95.5	96.2								80.1	96	96.4	98.1	98	98.1	94.4	98.8	98.4	93.6	83.7	82.4			69.4	87.3	85.1	84.1	86.4	80.1	81.7
CM CD8	3.67	4.15	5.58	5.17	5.28	5.92	24	23.2	19.9	20.2	13.5	12.3	17.4	5.09	5.88	5.09	5.74	5.4	6.33	7.03	5.04								33.8	29.1	25.7	30.6	31.3	30.5	32.8	31.1	22.8	9.83	7.51	7.41			4.04	6.84	6.93	8.94	6.98	6.07	8.59
EM CD8	2.37	3.61	2.37	1.77	1.49	2.94	1.52	1.47	1.45	1.63	1.54	0.63	2.06	1.5	5.09	1.25	1.51	1.44	2.08	2.21	1.27								14.8	11	6.65	10.3	6.61	6.41	9.68	10.8	10.4	5.18	12.7	16.5			34.9	21.2	17.6	27.2	14	19.1	21.8
Naive CD8	86.6	83.9	83.9	87.6	87	85.7	70.4	71.3	75.5	70.8	75.8	82.5	72.2	88.1	82	88.1	81.9	87.3	83.5	81.8	86.1								39.8	51.2	59.6	53	56.5	57.6	50.9	51.4	59.8	69.4	52.9	40.5			36.4	45.9	56.4	42.3	61.1	54.3	45.1
TCRb+ CD8	74.8	75.1	77.3	78.5	77.1	78.1	82.3	77.1	73.4	78.5	97.5	97.8	97.5	78.3	69.7	78	78.2	81.9	79.1	80.4	80.1								70.5	68.3	72.6	76.7	72.4	63.7	61.5	66.9	71.2	94.3	82.6	86.1			49.3	67.1	68.9	66.3	68.9	77.5	62.9
MHCII+ DCs	96.7	94.1	94.8	96.6	95.9	98.3	95.2	93.5	89.2	97.4	97.8	98.1	97.2	97.8	98	98.2	97.7	97.8	97.7	95.5	97.4								79.3	91.6	81.1	83.8	88	85.3	79.5	83.3	77	92.5	87.2	95.4			86.4	87.1	95.8	95.1	96.1	95.7	95
res Mono % CD45	0.53	0.42	0.48	0.41	0.48	0.53	0.53	0.86	1.21	1.27	0.5	0.68	0.69	0.48	0.65	0.47	1.03	0.53	0.65	0.57	0.55								2.6	2.3	1.76	2.55	1.58	3.11	2.49	3.62	2.92	2.51	2.62	2.1			1.68	1.76	1.1	1.26	1.26	1.41	1.6
res Mac % CD45	6.81e-05	9.27e-05	9.12e-05	8.76e-05	5.34e-05	6.49e-05	0.01	6.66e-05	0.03	0.01	0.06	0.04	0.03	3.27e-05	1.24e-05	4.07e-05	0.02	0.01	2.64e-05	3.68e-05	5.42e-05								0.11	0.07	0.04	0.09	0.06	0.04	0.03	0.12	0.03	0.16	0.24	0.22			0.1	0.06	0.05	0.06	0.07	0.03	0.06
granulocytes from cd45	0.68	0.33	0.31	0.36	0.2	0.61	1.75	3.63	14	3.72	0.71	2.9	1.58	0.32	1.09	0.84	1.22	0.44	0.61	0.28	0.57								18.8	8.58	9.77	15.1	13.9	16.1	17.5	19.4	11.3	7.07	19	8.68			10.1	3.79	2.39	3.65	1.85	6.24	3.17
NK cells of CD45	2.39	2.5	2.85	2.3	2.1	2.66	3.02	3.12	3.58	4.91	4.88	4.96	4.37	2.39	2.94	3.32	2.98	3.26	3.08	2.48	2.96								0.27	0.31	0.23	0.31	0.25	0.48	0.42	0.3	0.56						0.21	0.17	0.41	0.2	0.5	0.46	0.25
[truncated: 1 more columns]

## Sheet: Extended Data Fig. 10g
Spleen- Erythrocytes	wt														Ripk3KO														StingN153S														StingN153S Ripk3KO
Proerythroblasts from viable cells		0.23	0.14	0.032	0.071	0.077	0.13	0.03	0.24	0.68	0.03	0.01	0.046	0.41	0.059	0.73	0.32	0.14	0.047	0.0081	0.029	0.0096							1.95	0.88	1.47	1.12	1.12	1.92	1.19	1.63	0.69	0.46					0.19	0.11	0.013	0.16	0.047	0.61	1.59
Ery A from viable	0.75	0.64	0.25	0.059	0.13	0.094	0.12	0.1	1.18	2.21	0.1	0.11	0.49	4.1	0.11	0.38	0.7	0.35	0.019	0.00988	0.04	0.04							4.23	4.14	3.97	3.66	3.27	5.08	4.26	5.02	3.49	4.02					0.18	0.12	0.015	0.19	0.11	1.51	3.86
Ery B from viable	3.06	3.47	5.96	4.93	1.12	1.21	1.05	1.97	5.31	8.06	2.88	2.39	4.5	10.3	2.49	4.32	4.39	1.85	0.22	0.12	0.26	0.21							8.21	7.05	4.84	6.04	6.44	10.6	9.82	10.2	5.05	6.06					0.79	0.52	0.15	0.5	0.3	3.64	8.88
Ery C from viable	33.5	37.1	35.6	34.5	28.1	29.5	30.6	39.3	39.8	42.5	44.7	45.6	55.2	39.5	35.7	27.4	35.2	21.3	4.13	5.22	5.78	5.32							41.6	41.4	30.8	37.4	48.2	45.4	46.1	46.4	37.6	45.7					7.7	5.6	4.47	2.44	9.29	36.3	33.9
[truncated: 1 more columns]
